# Supplementary material for: SARS-CoV-2 nsp1: Bioinformatics, Potential Structural and Functional Features, and Implications for Drug/Vaccine Designs
Source: Front Microbiol. 2020 Sep 29;11:587317. doi: 10.3389/fmicb.2020.587317 (PMC7550470; doi:10.3389/fmicb.2020.587317)
Supplement: Supplementary file 1 [file Table_1.XLSX]

## Sheet: Sheet1
Gene of interest	Full name of the genome sequence (with accession number)	Number of mutated aa site	Mutated aa site	Mutation in aa sequence	Corresponding nucleotide mutation
nsp1	hCoV-19__England__BRIS-129088__2020_EPI_ISL_458873_2020-04-18_	1	2	E2K	G269A
nsp1	hCoV-19__England__LOND-D4A07__2020_EPI_ISL_444168_2020-04-10_	1	2	E2K	G269A
nsp1	hCoV-19__Australia__VIC1579__2020_EPI_ISL_456494_2020_	1	2	E2U	G269T
nsp1	hCoV-19__Henan__HN03__2020_EPI_ISL_450442_2020-02-24_	1	2	E2G	A270G
nsp1	hCoV-19__India__ILSCV16009__2020_EPI_ISL_463042_2020-05-11_	1	2	E2G	A270G
nsp1	hCoV-19__India__ILSCV16012__2020_EPI_ISL_463043_2020-05-11_	1	2	E2G	A270G
nsp1	hCoV-19__India__RMRC123__2020_EPI_ISL_455311_2020-05-07_	1	2	E2G	A270G
nsp1	hCoV-19__England__CAMB-1B000E__2020_EPI_ISL_448097_2020-05-06_	1	2	E2D	G271T
nsp1	hCoV-19__England__CAMB-7A64B__2020_EPI_ISL_440618_2020-04-02_	1	2	E2D	G271T
nsp1	hCoV-19__England__CAMB-82033__2020_EPI_ISL_438611_2020_	1	2	E2D	G271T
nsp1	hCoV-19__England__CAMB-83ACB__2020_EPI_ISL_443347_2020-04-15_	1	2	E2D	G271T
nsp1	hCoV-19__England__CAMB-83EDE__2020_EPI_ISL_438707_2020-04-25_	1	2	E2D	G271T
nsp1	hCoV-19__South_Africa__KRISP-0099__2020_EPI_ISL_467463_2020-04-01	1	3	S3I	G273T
nsp1	hCoV-19__USA__VA-DCLS-0086__2020_EPI_ISL_429983_2020-03-30_	1	3	S3R	C274A
nsp1	hCoV-19__USA__VA-DCLS-0089__2020_EPI_ISL_429986_2020-04-02_	1	3	S3R	C274A
nsp1	hCoV-19__Netherlands__NA_122__2020_EPI_ISL_422669_2020-03-18_	1	4	L4I	C275A
nsp1	hCoV-19__Netherlands__NA_627__2020_EPI_ISL_461062_2020-03-25_	1	4	L4I	C275A
nsp1	hCoV-19__Netherlands__NA_93__2020_EPI_ISL_422853_2020-03-18_	1	4	L4I	C275A
nsp1	hCoV-19__Netherlands__NoordBrabant_91__2020_EPI_ISL_422885_2020-03-24_	1	4	L4I	C275A
nsp1	hCoV-19__England__CAMB-7CC83__2020_EPI_ISL_441558_2020-04-05_	1	5	V5I	G278A
nsp1	hCoV-19__Germany__BAV-MVP0092__2020_EPI_ISL_437286_2020-04-02_	1	6	P6S	C281T
nsp1	hCoV-19__England__BRIS-124D77__2020_EPI_ISL_443946_2020-03-26_	1	6	P6L	C282T
nsp1	hCoV-19__England__CAMB-76C5C__2020_EPI_ISL_438379_2020-03-30_	1	6	P6L	C282T
nsp1	hCoV-19__Switzerland__130010__2020_EPI_ISL_467005_2020-05-07_	1	6	P6L	C282T
nsp1	hCoV-19__England__20124101102__2020_EPI_ISL_418739_2020-03-18_	1	7	G7C	G284t
nsp1	hCoV-19__England__20132027004__2020_EPI_ISL_423762_2020-03-24_	1	7	G7C	G284t
nsp1	hCoV-19__England__20134005004__2020_EPI_ISL_423066_2020-03-24_	1	7	G7C	G284t
nsp1	hCoV-19__Luxembourg__LNS6469209__2020_EPI_ISL_459901_2020-05-19_	1	7	G7S	G284A
nsp1	hCoV-19__Australia__VIC476__2020_EPI_ISL_426908_2020-03-28_	1	7	G7D	G285A
nsp1	hCoV-19__England__BRIS-129AD5__2020_EPI_ISL_458463_2020-04-15_	1	7	G7D	G285A
nsp1	hCoV-19__England__CAMB-7A49C__2020_EPI_ISL_441167_2020-04-01_	1	7	G7D	G285A
nsp1	hCoV-19__England__LOND-D41B7__2020_EPI_ISL_444097_2020-04-06_	1	7	G7D	G285A
nsp1	hCoV-19__Myanmar__NIH-4385__2020_EPI_ISL_434709_2020_	1	7	G7D	G285A
nsp1	hCoV-19__Scotland__CVR1346__2020_EPI_ISL_438793_2020-03-31_	1	7	G7D	G285A
nsp1	hCoV-19__Scotland__CVR1434__2020_EPI_ISL_433585_2020-04-02_	1	7	G7D	G285A
nsp1	hCoV-19__Scotland__EDB1518__2020_EPI_ISL_433068_2020-04-12_	1	7	G7D	G285A
nsp1	hCoV-19__Scotland__EDB4842__2020_EPI_ISL_453166_2020-04-01_	1	7	G7D	G285A
nsp1	hCoV-19__Spain__Palma2591__2020_EPI_ISL_468966_2020-04-15_	1	7	G7D	G285A
nsp1	hCoV-19__Australia__VIC922__2020_EPI_ISL_427154_2020-03-28_	1	7	G7V	G285T
nsp1	hCoV-19__Shanghai__SH0059__2020_EPI_ISL_416366_2020-01-30_	1	7	G7V	G285T
nsp1	hCoV-19__Scotland__EDB2676__2020_EPI_ISL_439260_2020-04-26_	1	8	F8L	C289A
nsp1	hCoV-19__Singapore__128__2020_EPI_ISL_443220_2020-03-21_	1	9	N9Y	A290T
nsp1	hCoV-19__USA__WA-UW-1690__2020_EPI_ISL_424216_2020-03-19_	1	10	E10D	G295C
nsp1	hCoV-19__Australia__VIC660__2020_EPI_ISL_426956_2020-03-28_	1	12	T12I	C300T
nsp1	hCoV-19__Luxembourg__LNS0481305__2020_EPI_ISL_429729_2020-03-22_	1	12	T12I	C300T
nsp1	hCoV-19__Luxembourg__LNS4254328__2020_EPI_ISL_429737_2020-03-24_	1	12	T12I	C300T
nsp1	hCoV-19__Northern_Ireland__NIRE-FAB9F__2020_EPI_ISL_459384_2020-04-15	1	12	T12I	C300T
nsp1	hCoV-19__Scotland__EDB5113__2020_EPI_ISL_453192_2020-04-24_	1	12	T12I	C300T
nsp1	hCoV-19__Spain__COV002495__2020_EPI_ISL_467058_2020-03-19_	1	12	T12I	C300T
nsp1	hCoV-19__USA__WA-S574__2020_EPI_ISL_434334_2020-03-31_	1	12	T12I	C300T
nsp1	hCoV-19__Scotland__CVR1373__2020_EPI_ISL_433560_2020-04-01_	1	13	H13Y	C302T
nsp1	hCoV-19__USA__NY-NYUMC572__2020_EPI_ISL_444689_2020-03-31_	1	14	V14A	T306C
nsp1	hCoV-19__England__NORT-28A3C7__2020_EPI_ISL_453531_2020-04-11_	1	15	Q15L	A309T
nsp1	hCoV-19__England__CAMB-7B8DB__2020_EPI_ISL_442117_2020-04-05_	1	16	L16F	C311T
nsp1	hCoV-19__India__S1__2020_EPI_ISL_437536_2020-03-19_	1	16	L16P	T312C
nsp1	hCoV-19__Wales__PHWC-26101__2020_EPI_ISL_422347_2020-03-25_	1	17	S17I	G315T
nsp1	hCoV-19__USA__WA-UW-1588__2020_EPI_ISL_423012_2020-03-19_	1	21	L21S	T327C
nsp1	hCoV-19__Lebanon__S3_760__2020_EPI_ISL_450510_2020-03-04_	1	22	Q22R	A330G
nsp1	hCoV-19__USA__WA-UW198__2020_EPI_ISL_417347_2020-03-12_	1	23	V23F	G332T
nsp1	hCoV-19__England__NOTT-11143C__2020_EPI_ISL_453664_2020-05-17_	1	23	V23A	T333C
nsp1	hCoV-19__Canada__BC_00696199__2020_EPI_ISL_466699_2020-04_	1	24	R24C	C335T
nsp1	hCoV-19__Canada__ON_PHL2294__2020_EPI_ISL_418384_2020_	1	24	R24C	C335t
nsp1	hCoV-19__Colombia__INS-81264__2020_EPI_ISL_456140_2020-03-10_	1	24	R24C	C335T
nsp1	hCoV-19__Denmark__ALAB-SSI-723__2020_EPI_ISL_444874_2020-03-28_	1	24	R24C	C335T
nsp1	hCoV-19__England__20146005604__2020_EPI_ISL_466016_2020-04-01_	1	24	R24C	C335t
nsp1	hCoV-19__England__20146005704__2020_EPI_ISL_421969_2020-04-01_	1	24	R24C	C335t
nsp1	hCoV-19__England__20156001504__2020_EPI_ISL_466282_2020-04-07_	1	24	R24C	C335t
nsp1	hCoV-19__England__BRIS-125ECE__2020_EPI_ISL_443831_2020-03-30_	1	24	R24C	C335T
nsp1	hCoV-19__England__CAMB-7962E__2020_EPI_ISL_441213_2020-04-03_	1	24	R24C	C335T
nsp1	hCoV-19__England__SHEF-C092F__2020_EPI_ISL_420176_2020-03-20_	1	24	R24C	C335T
nsp1	hCoV-19__England__SHEF-C2DB8__2020_EPI_ISL_432755_2020-03-31_	1	24	R24C	C335T
nsp1	hCoV-19__France__HF2393__2020_EPI_ISL_418227_2020-03-12_	1	24	R24C	C335T
nsp1	hCoV-19__India__S49__2020_EPI_ISL_455669_2020-05-03_	1	24	R24C	C335T
nsp1	hCoV-19__Japan__DP0236__2020_EPI_ISL_416585_2020-02-16_	1	24	R24C	C335T
nsp1	hCoV-19__Northern_Ireland__NIRE-FC8D2__2020_EPI_ISL_459347_2020-04-22	1	24	R24C	C335T
nsp1	hCoV-19__Norway__1772__2020_EPI_ISL_420137_2020-03-08_	1	24	R24C	C335T
nsp1	hCoV-19__Portugal__PT0005__2020_EPI_ISL_417989_2020-03-04_	1	24	R24C	C335T
nsp1	hCoV-19__Portugal__PT0446__2020_EPI_ISL_454170_2020-03-27_	1	24	R24C	C335T
nsp1	hCoV-19__Portugal__PT0580__2020_EPI_ISL_454303_2020-03-25_	1	24	R24C	C335T
nsp1	hCoV-19__Portugal__PT0583__2020_EPI_ISL_454306_2020-03-27_	1	24	R24C	C335T
nsp1	hCoV-19__Portugal__PT0589__2020_EPI_ISL_454312_2020-03-28_	1	24	R24C	C335T
nsp1	hCoV-19__Thailand__Bangkok-0068__2020_EPI_ISL_447010_2020-03-29_	1	24	R24C	C335T
nsp1	hCoV-19__USA__WI-UW-127__2020_EPI_ISL_427434_2020-04-07_	1	24	R24C	C335T
nsp1	hCoV-19__USA__WI-UW-144__2020_EPI_ISL_427451_2020-04-06_	1	24	R24C	C335T
nsp1	hCoV-19__Portugal__PT0486__2020_EPI_ISL_454210_2020-03-30_	1	25	D25G	A339G
nsp1	hCoV-19__Denmark__ALAB-SSI356__2020_EPI_ISL_429467_2020-03-23_	1	27	L27F	C344T
nsp1	hCoV-19__England__CAMB-7B53E__2020_EPI_ISL_433972_2020_	1	27	L27F	C344T
nsp1	hCoV-19__England__CAMB-7C1B1__2020_EPI_ISL_434006_2020-04-13_	1	27	L27F	C344T
nsp1	hCoV-19__Scotland__CVR2110__2020_EPI_ISL_448145_2020-04-10_	1	27	L27F	C344T
nsp1	hCoV-19__Scotland__EDB1647__2020_EPI_ISL_433104_2020-04-14_	1	27	L27F	C344T
nsp1	hCoV-19__USA__LA-BIE-016__2020_EPI_ISL_468708_2020-04-07_	1	27	L27F	C344T
nsp1	hCoV-19__USA__NY-NYUMC712__2020_EPI_ISL_451427_2020-03-20_	1	27	L27F	C344T
nsp1	hCoV-19__USA__NY-NYUMC765__2020_EPI_ISL_451479_2020-03-21_	1	27	L27F	C344T
nsp1	hCoV-19__Wales__PHWC-28C86__2020_EPI_ISL_445425_2020-04-02_	1	27	L27F	C344T
nsp1	hCoV-19__Wuhan__WH02__2019_EPI_ISL_406799_2019-12-31_	1	27	L27F	C344T
nsp1	hCoV-19__USA__AZ-TG269238__2020_EPI_ISL_426521_2020-03-20_	1	27	L27R	T345G
nsp1	hCoV-19__Australia__VIC1116__2020_EPI_ISL_430572_2020-04-07_	1	29	R29H	G351A
nsp1	hCoV-19__England__LIVE-9AC70__2020_EPI_ISL_449390_2020-03-30_	1	30	G30S	G353A
nsp1	hCoV-19__USA__WA-S1008__2020_EPI_ISL_463498_2020-04-29_	1	30	G30D	G354A
nsp1	hCoV-19__USA__WA-S1009__2020_EPI_ISL_463499_2020-04-30_	1	30	G30D	G354A
nsp1	hCoV-19__USA__WA-S1013__2020_EPI_ISL_463503_2020-04-30_	1	30	G30D	G354A
nsp1	hCoV-19__USA__WA-S1014__2020_EPI_ISL_463504_2020-04-30_	1	30	G30D	G354A
nsp1	hCoV-19__USA__WA-S1016__2020_EPI_ISL_463506_2020-04-29_	1	30	G30D	G354A
nsp1	hCoV-19__USA__WA-S1022__2020_EPI_ISL_463512_2020-04-29_	1	30	G30D	G354A
nsp1	hCoV-19__USA__WA-S1087__2020_EPI_ISL_463577_2020-04-29_	1	30	G30D	G354A
nsp1	hCoV-19__USA__WA-S1143__2020_EPI_ISL_463633_2020-05-05_	1	30	G30D	G354A
nsp1	hCoV-19__USA__WA-S1161__2020_EPI_ISL_463651_2020-05-06_	1	30	G30D	G354A
nsp1	hCoV-19__USA__WA-S1174__2020_EPI_ISL_463664_2020-05-05_	1	30	G30D	G354A
nsp1	hCoV-19__USA__WA-S1176__2020_EPI_ISL_463666_2020-05-05_	1	30	G30D	G354A
nsp1	hCoV-19__USA__WA-S1190__2020_EPI_ISL_463680_2020-05-05_	1	30	G30D	G354A
nsp1	hCoV-19__USA__WA-S1191__2020_EPI_ISL_463681_2020-05-05_	1	30	G30D	G354A
nsp1	hCoV-19__USA__WA-S1193__2020_EPI_ISL_463683_2020-05-05_	1	30	G30D	G354A
nsp1	hCoV-19__USA__WA-S1194__2020_EPI_ISL_463684_2020-05-05_	1	30	G30D	G354A
nsp1	hCoV-19__USA__WA-S463__2020_EPI_ISL_434223_2020-04-04_	1	30	G30D	G354A
nsp1	hCoV-19__USA__WA-S632__2020_EPI_ISL_438185_2020-04-17_	1	30	G30D	G354A
nsp1	hCoV-19__USA__WA-S758__2020_EPI_ISL_449928_2020-04-13_	1	30	G30D	G354A
nsp1	hCoV-19__USA__WA-S850__2020_EPI_ISL_463340_2020-04-23_	1	30	G30D	G354A
nsp1	hCoV-19__USA__WA-S950__2020_EPI_ISL_463440_2020-04-27_	1	30	G30D	G354A
nsp1	hCoV-19__USA__WA-S951__2020_EPI_ISL_463441_2020-04-27_	1	30	G30D	G354A
nsp1	hCoV-19__USA__WA-UW-3950__2020_EPI_ISL_427218_2020-03-27_	1	30	G30D	G354A
nsp1	hCoV-19__USA__WA-UW217__2020_EPI_ISL_417366_2020-03-14_	1	30	G30D	G354A
nsp1	hCoV-19__USA__WA-UW88__2020_EPI_ISL_416444_2020-03-10_	1	30	G30D	G354A
nsp1	hCoV-19__Scotland__EDB1161__2020_EPI_ISL_433413_2020-04-08_	1	33	D33N	G362A
nsp1	hCoV-19__Scotland__EDB1436__2020_EPI_ISL_433447_2020-04-12_	1	33	D33N	G362A
nsp1	hCoV-19__Scotland__EDB2048__2020_EPI_ISL_433164_2020-04-18_	1	33	D33N	G362A
nsp1	hCoV-19__Scotland__EDB2083__2020_EPI_ISL_433182_2020-04-19_	1	33	D33N	G362A
nsp1	hCoV-19__Scotland__EDB2662__2020_EPI_ISL_439254_2020-04-26_	1	33	D33N	G362A
nsp1	hCoV-19__USA__AK-PHL283__2020_EPI_ISL_437518_2020-04-26_	1	33	D33N	G362A
nsp1	hCoV-19__USA__MI-MDHHS-SC20341__2020_EPI_ISL_450620_2020-03-27_	1	34	S34F	C366T
nsp1	hCoV-19__Australia__VIC844__2020_EPI_ISL_427104_2020-04-04_	1	35	V35L	G368T
nsp1	hCoV-19__Wales__PHWC-2A96F__2020_EPI_ISL_445641_2020-04-07_	1	35	V35L	G368T
nsp1	hCoV-19__USA__WA-S299__2020_EPI_ISL_430153_2020-03-31_	1	35	V35M	G368A
nsp1	hCoV-19__Wales__PHWC-25F35__2020_EPI_ISL_422295_2020-03-25_	1	35	V35M	G368A
nsp1	hCoV-19__Australia__NSW251__2020_EPI_ISL_451516_2020-03-28_	1	37	E37K	G374A
nsp1	hCoV-19__Australia__NSW331__2020_EPI_ISL_451593_2020-03-25_	1	37	E37K	G374A
nsp1	hCoV-19__Australia__NSW350__2020_EPI_ISL_451611_2020-03-24_	1	37	E37K	G374A
nsp1	hCoV-19__Australia__NSW501__2020_EPI_ISL_455041_2020-03-23_	1	37	E37K	G374A
nsp1	hCoV-19__Australia__NSW549__2020_EPI_ISL_455088_2020-03-21_	1	37	E37K	G374A
nsp1	hCoV-19__Australia__NSW95__2020_EPI_ISL_427672_2020-03-23_	1	37	E37K	G374A
nsp1	hCoV-19__Australia__NSW96__2020_EPI_ISL_427678_2020-03-23_	1	37	E37K	G374A
nsp1	hCoV-19__Australia__NSW97__2020_EPI_ISL_427769_2020-03-23_	1	37	E37K	G374A
nsp1	hCoV-19__Australia__NSW98__2020_EPI_ISL_427774_2020-03-22_	1	37	E37K	G374A
nsp1	hCoV-19__Australia__NSW99__2020_EPI_ISL_427777_2020-03-21_	1	37	E37K	G374A
nsp1	hCoV-19__Australia__SAP125__2020_EPI_ISL_451134_2020-03-21_	1	37	E37K	G374A
nsp1	hCoV-19__Australia__SAP130__2020_EPI_ISL_451137_2020-03-24_	1	37	E37K	G374A
nsp1	hCoV-19__Australia__SAP243__2020_EPI_ISL_468015_2020-03-25_	1	37	E37K	G374A
nsp1	hCoV-19__Australia__VIC316__2020_EPI_ISL_420007_2020-03-24_	1	37	E37K	G374A
nsp1	hCoV-19__Australia__VIC317__2020_EPI_ISL_420008_2020-03-24_	1	37	E37K	G374A
nsp1	hCoV-19__Australia__VIC364__2020_EPI_ISL_426672_2020-03-22_	1	37	E37K	G374A
nsp1	hCoV-19__Australia__VIC532__2020_EPI_ISL_426798_2020-03-23_	1	37	E37K	G374A
nsp1	hCoV-19__Australia__VIC568__2020_EPI_ISL_426828_2020-03-25_	1	37	E37K	G374A
nsp1	hCoV-19__Australia__VPRL006__2020_EPI_ISL_455598_2020-04-01_	1	37	E37K	G374A
nsp1	hCoV-19__Australia__NSW554__2020_EPI_ISL_455093_2020-05-20_	1	37	E37D	G376T
nsp1	hCoV-19__DRC__1779__2020_EPI_ISL_435158_2020-04-10_	1	37	E37D	G376T
nsp1	hCoV-19__DRC__2813__2020_EPI_ISL_437346_2020-04-16_	1	37	E37D	G376T
nsp1	hCoV-19__England__CAMB-7231F__2020_EPI_ISL_439564_2020-03-27_	1	37	E37D	G376T
nsp1	hCoV-19__England__LOND-D6ABA__2020_EPI_ISL_461769_2020-05-04_	1	37	E37D	G376T
nsp1	hCoV-19__Scotland__CVR2691__2020_EPI_ISL_438935_2020-04-17_	1	37	E37D	G376T
nsp1	hCoV-19__Spain__COV001320__2020_EPI_ISL_452553_2020-03-23_	1	37	E37D	G376T
nsp1	hCoV-19__USA__OR-OHSU-0071__2020_EPI_ISL_468092_2020-04-23_	1	37	E37D	G376T
nsp1	hCoV-19__USA__OR-OHSU-0080__2020_EPI_ISL_468097_2020-04-24_	1	37	E37D	G376T
nsp1	hCoV-19__USA__OR-OHSU-0086__2020_EPI_ISL_468100_2020-04-25_	1	37	E37D	G376T
nsp1	hCoV-19__USA__OR-OHSU-0087__2020_EPI_ISL_468101_2020-04-25_	1	37	E37D	G376T
nsp1	hCoV-19__USA__OR-OHSU-0169__2020_EPI_ISL_468116_2020-05-02_	1	37	E37D	G376T
nsp1	hCoV-19__India__GBRC129__2020_EPI_ISL_455026_2020-05-02_	1	38	V38F	G377T
nsp1	hCoV-19__Netherlands__NA_528__2020_EPI_ISL_460701_2020-03-25_	1	39	L39S	T381C
nsp1	hCoV-19__Netherlands__NA_560__2020_EPI_ISL_460725_2020-04-11_	1	39	L39S	T381C
nsp1	hCoV-19__Netherlands__NA_564__2020_EPI_ISL_460729_2020-04-11_	1	39	L39S	T381C
nsp1	hCoV-19__Netherlands__NA_609__2020_EPI_ISL_460772_2020_	1	39	L39S	T381C
nsp1	hCoV-19__Wuhan__HB-WH2-145__2020_EPI_ISL_455369_2020-03-02_	1	40	S40P	T383C
nsp1	hCoV-19__Wuhan__HB-WH4-194__2020_EPI_ISL_454948_2020-03-24_	1	40	S40P	T383C
nsp1	hCoV-19__USA__CT-Yale-089__2020_EPI_ISL_428748_2020-04-07_	1	41	E41K	G386A
nsp1	hCoV-19__Guangdong__20SF195__2020_EPI_ISL_428453_2020-01-22_	1	41	E41G	A387G
nsp1	hCoV-19__Australia__VIC171__2020_EPI_ISL_419868_2020-03-18_	1	41	E41D	G388T
nsp1	hCoV-19__England__CAMB-1AE72C__2020_EPI_ISL_459490_2020-04-30_	1	43	R43C	C392T
nsp1	hCoV-19__England__CAMB-71D12__2020_EPI_ISL_439876_2020-03-30_	1	43	R43C	C392T
nsp1	hCoV-19__England__CAMB-71D30__2020_EPI_ISL_439554_2020-03-30_	1	43	R43C	C392T
nsp1	hCoV-19__England__CAMB-74368__2020_EPI_ISL_425281_2020-03-30_	1	43	R43C	C392T
nsp1	hCoV-19__England__CAMB-79819__2020_EPI_ISL_441797_2020-04-01_	1	43	R43C	C392T
nsp1	hCoV-19__England__CAMB-7BCEE__2020_EPI_ISL_442097_2020-04-04_	1	43	R43C	C392T
nsp1	hCoV-19__England__CAMB-7BF12__2020_EPI_ISL_442814_2020-04-04_	1	43	R43C	C392T
nsp1	hCoV-19__England__CAMB-80D89__2020_EPI_ISL_442877_2020-04-10_	1	43	R43C	C392T
nsp1	hCoV-19__England__CAMB-837D3__2020_EPI_ISL_443470_2020-04-15_	1	43	R43C	C392T
nsp1	hCoV-19__USA__NM-UNM-00105__2020_EPI_ISL_467550_2020-04-02_	1	43	R43C	C392T
nsp1	hCoV-19__New_Zealand__20VR2004__2020_EPI_ISL_456330_2020-04-01	1	43	R43H	G393A
nsp1	hCoV-19__New_Zealand__20VR2006__2020_EPI_ISL_456331_2020-04-01	1	43	R43H	G393A
nsp1	hCoV-19__USA__CT-Yale-051__2020_EPI_ISL_428390_2020-03-26_	1	43	R43L	G393T
nsp1	hCoV-19__USA__CT-Yale-052__2020_EPI_ISL_428373_2020-03-26_	1	43	R43L	G393T
nsp1	hCoV-19__USA__CT-Yale-250__2020_EPI_ISL_469177_2020-04-01_	1	43	R43L	G393T
nsp1	hCoV-19__Belgium__RIM-0407393__2020_EPI_ISL_462247_2020-04-07_	1	45	H45Y	C398T
nsp1	hCoV-19__Malaysia__MKAK-CL-2020-5045__2020_EPI_ISL_416829_2020-01-24_	1	45	H45Y	C398T
nsp1	hCoV-19__Spain__Almassera633__2020_EPI_ISL_455722_2020-03-30_	1	45	H45Y	C398T
nsp1	hCoV-19__Spain__Valencia107__2020_EPI_ISL_436202_2020-03-18_	1	45	H45Y	C398T
nsp1	hCoV-19__Spain__Valencia113__2020_EPI_ISL_436208_2020-03-22_	1	45	H45Y	C398T
nsp1	hCoV-19__Spain__Valencia139__2020_EPI_ISL_436234_2020-03-18_	1	45	H45Y	C398T
nsp1	hCoV-19__Spain__Valencia189__2020_EPI_ISL_436284_2020-03-26_	1	45	H45Y	C398T
nsp1	hCoV-19__Spain__Valencia193__2020_EPI_ISL_436288_2020-03-26_	1	45	H45Y	C398T
nsp1	hCoV-19__Spain__Valencia208__2020_EPI_ISL_436303_2020-03-28_	1	45	H45Y	C398T
nsp1	hCoV-19__Spain__Valencia211__2020_EPI_ISL_436306_2020-03-28_	1	45	H45Y	C398T
nsp1	hCoV-19__Spain__Valencia282__2020_EPI_ISL_436377_2020-03-17_	1	45	H45Y	C398T
nsp1	hCoV-19__Spain__Valencia304__2020_EPI_ISL_436399_2020-03-22_	1	45	H45Y	C398T
nsp1	hCoV-19__Spain__Valencia537__2020_EPI_ISL_447482_2020-03-29_	1	45	H45Y	C398T
nsp1	hCoV-19__Spain__Valencia541__2020_EPI_ISL_447486_2020-03-29_	1	45	H45Y	C398T
nsp1	hCoV-19__Spain__Valencia603__2020_EPI_ISL_447522_2020-04-01_	1	45	H45Y	C398T
nsp1	hCoV-19__Spain__Valencia94__2020_EPI_ISL_425218_2020-03-17_	1	45	H45Y	C398T
nsp1	hCoV-19__USA__MI-MDHHS-SC20145__2020_EPI_ISL_436840_2020-03-23_	1	45	H45Y	C398T
nsp1	hCoV-19__England__SHEF-BFEF7__2020_EPI_ISL_432713_2020-03-25_	1	46	L46F	C401T
nsp1	hCoV-19__USA__WI-UW-345__2020_EPI_ISL_436639_2020-04-09_	1	48	D48N	G407A
nsp1	hCoV-19__USA__WA-S318__2020_EPI_ISL_434078_2020-03-31_	1	48	D48E	T409A
nsp1	hCoV-19__Denmark__ALAB-SSI509__2020_EPI_ISL_429577_2020-03-25_	1	49	G49C	G410T
nsp1	hCoV-19__England__NORT-2891BF__2020_EPI_ISL_458677_2020-03-27_	1	49	G49C	G410T
nsp1	hCoV-19__England__NORT-28946B__2020_EPI_ISL_458697_2020-03-29_	1	49	G49C	G410T
nsp1	hCoV-19__Netherlands__NA_686__2020_EPI_ISL_461121_2020-04-08_	1	49	G49C	G410T
nsp1	hCoV-19__Netherlands__NA_688__2020_EPI_ISL_461123_2020-03-30_	1	49	G49C	G410T
nsp1	hCoV-19__Netherlands__NoordBrabant_146__2020_EPI_ISL_461181_2020-04-05_	1	49	G49C	G410T
nsp1	hCoV-19__Netherlands__Utrecht_44__2020_EPI_ISL_461242_2020-04-07_	1	49	G49C	G410T
nsp1	hCoV-19__New_Zealand__20VR2079__2020_EPI_ISL_456366_2020-04-10	1	49	G49C	G410T
nsp1	hCoV-19__Scotland__GCVR-172CAA__2020_EPI_ISL_459157_2020-04-06_	1	49	G49C	G410T
nsp1	hCoV-19__USA__VA-DCLS-0335__2020_EPI_ISL_467937_2020-05-06_	1	49	G49C	G410T
nsp1	hCoV-19__Wales__PHWC-2EA2C__2020_EPI_ISL_446101_2020-04-07_	1	49	G49C	G410T
nsp1	hCoV-19__USA__WA-UW-4118__2020_EPI_ISL_427243_2020-03-31_	1	49	G49D	G411A
nsp1	hCoV-19__Wales__PHWC-26857__2020_EPI_ISL_422092_2020-03-27_	1	49	G49D	G411A
nsp1	hCoV-19__Wales__PHWC-2AAB7__2020_EPI_ISL_445661_2020-04-06_	1	49	G49D	G411A
nsp1	hCoV-19__Wales__PHWC-2BB95__2020_EPI_ISL_445816_2020-03-29_	1	49	G49D	G411A
nsp1	hCoV-19__England__CAMB-79EAE__2020_EPI_ISL_441246_2020-04-01_	1	53	L53V	T422G
nsp1	hCoV-19__Australia__VIC1675__2020_EPI_ISL_456574_2020-05-09_	1	54	V54I	G425A
nsp1	hCoV-19__Wales__PHWC-33FBC__2020_EPI_ISL_446851_2020-04-21_	1	54	V54I	G425A
nsp1	hCoV-19__Wales__PHWC-34540__2020_EPI_ISL_446938_2020-04-18_	1	54	V54I	G425A
nsp1	hCoV-19__USA__NY-NYUMC303__2020_EPI_ISL_430330_2020-03-30_	1	55	E55K	G428A
nsp1	hCoV-19__England__20129148904__2020_EPI_ISL_424117_2020-03-12_	1	56	V56I	G431a
nsp1	hCoV-19__England__20144022104__2020_EPI_ISL_423517_2020-03-30_	1	56	V56I	G431a
nsp1	hCoV-19__England__20144051704__2020_EPI_ISL_421952_2020-03-31_	1	56	V56I	G431a
nsp1	hCoV-19__England__20144052004__2020_EPI_ISL_423546_2020-03-31_	1	56	V56I	G431a
nsp1	hCoV-19__England__BRIS-12671D__2020_EPI_ISL_459027_2020-04-09_	1	56	V56I	G431A
nsp1	hCoV-19__England__CAMB-72713__2020_EPI_ISL_439658_2020-03-24_	1	56	V56I	G431A
nsp1	hCoV-19__England__CAMB-77B03__2020_EPI_ISL_439462_2020-04-01_	1	56	V56I	G431A
nsp1	hCoV-19__England__NOTT-10DF8D__2020_EPI_ISL_432900_2020-03-02_	1	56	V56I	G431A
nsp1	hCoV-19__England__NOTT-10E03E__2020_EPI_ISL_425486_2020-03-17_	1	56	V56I	G431A
nsp1	hCoV-19__England__NOTT-10E0D4__2020_EPI_ISL_425496_2020-03-19_	1	56	V56I	G431A
nsp1	hCoV-19__England__NOTT-10E432__2020_EPI_ISL_425545_2020-03-22_	1	56	V56I	G431A
nsp1	hCoV-19__England__NOTT-10E4AB__2020_EPI_ISL_425552_2020-03-22_	1	56	V56I	G431A
nsp1	hCoV-19__England__NOTT-10E5E4__2020_EPI_ISL_425569_2020-03-23_	1	56	V56I	G431A
nsp1	hCoV-19__England__NOTT-10E6B4__2020_EPI_ISL_425580_2020-03-24_	1	56	V56I	G431A
nsp1	hCoV-19__England__NOTT-10E9E8__2020_EPI_ISL_425624_2020-03-29_	1	56	V56I	G431A
nsp1	hCoV-19__England__NOTT-10E9F7__2020_EPI_ISL_425625_2020-03-28_	1	56	V56I	G431A
nsp1	hCoV-19__England__NOTT-10EC85__2020_EPI_ISL_432909_2020-03-27_	1	56	V56I	G431A
nsp1	hCoV-19__England__NOTT-10EE43__2020_EPI_ISL_432932_2020-03-29_	1	56	V56I	G431A
nsp1	hCoV-19__England__NOTT-10EFC8__2020_EPI_ISL_432952_2020-03-30_	1	56	V56I	G431A
nsp1	hCoV-19__England__NOTT-10F10D__2020_EPI_ISL_432965_2020-03-31_	1	56	V56I	G431A
nsp1	hCoV-19__England__NOTT-10F20A__2020_EPI_ISL_432976_2020-04-01_	1	56	V56I	G431A
nsp1	hCoV-19__England__NOTT-10F5A7__2020_EPI_ISL_433022_2020-04-03_	1	56	V56I	G431A
nsp1	hCoV-19__England__NOTT-10F695__2020_EPI_ISL_433034_2020-04-03_	1	56	V56I	G431A
nsp1	hCoV-19__England__NOTT-10FAA8__2020_EPI_ISL_432681_2020-04-07_	1	56	V56I	G431A
nsp1	hCoV-19__England__NOTT-10FDEB__2020_EPI_ISL_441445_2020-04-09_	1	56	V56I	G431A
nsp1	hCoV-19__England__NOTT-110206__2020_EPI_ISL_441483_2020-04-10_	1	56	V56I	G431A
nsp1	hCoV-19__England__NOTT-110242__2020_EPI_ISL_441487_2020-04-11_	1	56	V56I	G431A
nsp1	hCoV-19__England__NOTT-11036D__2020_EPI_ISL_441504_2020-04-16_	1	56	V56I	G431A
nsp1	hCoV-19__England__NOTT-110400__2020_EPI_ISL_441512_2020-04-17_	1	56	V56I	G431A
nsp1	hCoV-19__England__NOTT-11041F__2020_EPI_ISL_441513_2020-04-17_	1	56	V56I	G431A
nsp1	hCoV-19__England__NOTT-11042E__2020_EPI_ISL_441514_2020-04-17_	1	56	V56I	G431A
nsp1	hCoV-19__England__NOTT-11044C__2020_EPI_ISL_441516_2020-04-20_	1	56	V56I	G431A
nsp1	hCoV-19__England__NOTT-1104B5__2020_EPI_ISL_441521_2020-04-19_	1	56	V56I	G431A
nsp1	hCoV-19__England__NOTT-1104C4__2020_EPI_ISL_441522_2020-04-20_	1	56	V56I	G431A
nsp1	hCoV-19__England__NOTT-1104E2__2020_EPI_ISL_441523_2020-04-21_	1	56	V56I	G431A
nsp1	hCoV-19__England__NOTT-11050D__2020_EPI_ISL_441525_2020-04-23_	1	56	V56I	G431A
nsp1	hCoV-19__England__NOTT-1105C1__2020_EPI_ISL_441533_2020-04-25_	1	56	V56I	G431A
nsp1	hCoV-19__England__NOTT-1106DD__2020_EPI_ISL_441847_2020-04-13_	1	56	V56I	G431A
nsp1	hCoV-19__England__NOTT-1108C8__2020_EPI_ISL_441874_2020-04-29_	1	56	V56I	G431A
nsp1	hCoV-19__England__NOTT-110AE0__2020_EPI_ISL_441897_2020-04-30_	1	56	V56I	G431A
nsp1	hCoV-19__England__NOTT-110BDE__2020_EPI_ISL_448392_2020-05-01_	1	56	V56I	G431A
nsp1	hCoV-19__England__NOTT-110C26__2020_EPI_ISL_448395_2020-05-01_	1	56	V56I	G431A
nsp1	hCoV-19__England__NOTT-110D14__2020_EPI_ISL_448409_2020-04-29_	1	56	V56I	G431A
nsp1	hCoV-19__England__NOTT-111609__2020_EPI_ISL_461899_2020-05-18_	1	56	V56I	G431A
nsp1	hCoV-19__England__SHEF-BFD45__2020_EPI_ISL_416739_2020-03-09_	1	56	V56I	G431A
nsp1	hCoV-19__England__SHEF-C0206__2020_EPI_ISL_420198_2020-03-28_	1	56	V56I	G431A
nsp1	hCoV-19__England__SHEF-C07E9__2020_EPI_ISL_420160_2020-03-27_	1	56	V56I	G431A
nsp1	hCoV-19__England__SHEF-C129C__2020_EPI_ISL_441906_2020-04-02_	1	56	V56I	G431A
nsp1	hCoV-19__England__SHEF-C16FA__2020_EPI_ISL_441910_2020-03-28_	1	56	V56I	G431A
nsp1	hCoV-19__England__SHEF-C177F__2020_EPI_ISL_441911_2020-03-25_	1	56	V56I	G431A
nsp1	hCoV-19__England__SHEF-C343A__2020_EPI_ISL_432770_2020-03-23_	1	56	V56I	G431A
nsp1	hCoV-19__England__SHEF-C3494__2020_EPI_ISL_432773_2020-03-28_	1	56	V56I	G431A
nsp1	hCoV-19__England__SHEF-C4378__2020_EPI_ISL_441960_2020-04-11_	1	56	V56I	G431A
nsp1	hCoV-19__England__SHEF-C51E6__2020_EPI_ISL_432799_2020-03-30_	1	56	V56I	G431A
nsp1	hCoV-19__England__SHEF-C5D3D__2020_EPI_ISL_432810_2020-03-18_	1	56	V56I	G431A
nsp1	hCoV-19__England__SHEF-C8374__2020_EPI_ISL_432862_2020-03-23_	1	56	V56I	G431A
nsp1	hCoV-19__England__SHEF-C8A06__2020_EPI_ISL_442034_2020-03-27_	1	56	V56I	G431A
nsp1	hCoV-19__England__SHEF-C905E__2020_EPI_ISL_442039_2020-03-26_	1	56	V56I	G431A
nsp1	hCoV-19__England__SHEF-CCE7F__2020_EPI_ISL_453748_2020-04-21_	1	56	V56I	G431A
nsp1	hCoV-19__England__SHEF-D2B51__2020_EPI_ISL_442511_2020-04-12_	1	56	V56I	G431A
nsp1	hCoV-19__New_Zealand__20VR2932__2020_EPI_ISL_456393_2020-04-25	1	56	V56I	G431A
nsp1	hCoV-19__New_Zealand__20VR2941__2020_EPI_ISL_456394_2020-04-25	1	56	V56I	G431A
nsp1	hCoV-19__Wales__PHW35__2020_EPI_ISL_416024_2020-03-11_	1	56	V56I	G431A
nsp1	hCoV-19__Wales__PHWC-23A81__2020_EPI_ISL_418084_2020-03-12_	1	56	V56I	G431A
nsp1	hCoV-19__Wales__PHWC-23B42__2020_EPI_ISL_418092_2020-03-12_	1	56	V56I	G431A
nsp1	hCoV-19__Wales__PHWC-23CF4__2020_EPI_ISL_418105_2020-03-15_	1	56	V56I	G431A
nsp1	hCoV-19__Wales__PHWC-23D00__2020_EPI_ISL_418106_2020-03-13_	1	56	V56I	G431A
nsp1	hCoV-19__Wales__PHWC-240BB__2020_EPI_ISL_418141_2020-03-13_	1	56	V56I	G431A
nsp1	hCoV-19__Wales__PHWC-24A44__2020_EPI_ISL_419473_2020-03-20_	1	56	V56I	G431A
nsp1	hCoV-19__Wales__PHWC-24BAB__2020_EPI_ISL_419494_2020-03-20_	1	56	V56I	G431A
nsp1	hCoV-19__Wales__PHWC-24C11__2020_EPI_ISL_419500_2020-03-20_	1	56	V56I	G431A
nsp1	hCoV-19__Wales__PHWC-24F45__2020_EPI_ISL_420957_2020-03-22_	1	56	V56I	G431A
nsp1	hCoV-19__Wales__PHWC-24FDC__2020_EPI_ISL_420921_2020-03-19_	1	56	V56I	G431A
nsp1	hCoV-19__Wales__PHWC-25005__2020_EPI_ISL_420929_2020-03-20_	1	56	V56I	G431A
nsp1	hCoV-19__Wales__PHWC-2568B__2020_EPI_ISL_422359_2020-03-24_	1	56	V56I	G431A
nsp1	hCoV-19__Wales__PHWC-25A52__2020_EPI_ISL_422172_2020-03-23_	1	56	V56I	G431A
nsp1	hCoV-19__Wales__PHWC-25ABC__2020_EPI_ISL_422053_2020-03-24_	1	56	V56I	G431A
nsp1	hCoV-19__Wales__PHWC-26D67__2020_EPI_ISL_422178_2020-03-30_	1	56	V56I	G431A
nsp1	hCoV-19__Wales__PHWC-2709A__2020_EPI_ISL_422187_2020-03-29_	1	56	V56I	G431A
nsp1	hCoV-19__Wales__PHWC-272A3__2020_EPI_ISL_432033_2020-03-31_	1	56	V56I	G431A
nsp1	hCoV-19__Wales__PHWC-2804E__2020_EPI_ISL_432167_2020-03-25_	1	56	V56I	G431A
nsp1	hCoV-19__Wales__PHWC-286A6__2020_EPI_ISL_432106_2020-03-31_	1	56	V56I	G431A
nsp1	hCoV-19__Wales__PHWC-28DED__2020_EPI_ISL_445443_2020-04-03_	1	56	V56I	G431A
nsp1	hCoV-19__Wales__PHWC-2B3D9__2020_EPI_ISL_445704_2020-04-12_	1	56	V56I	G431A
nsp1	hCoV-19__Bangladesh__CHRF_0007__2020_EPI_ISL_468075_2020-05-14_	1	56	V56A	T432C
nsp1	hCoV-19__England__BRIS-1258B1__2020_EPI_ISL_443888_2020-03-29_	1	57	E57G	A435G
nsp1	hCoV-19__England__BRIS-129194__2020_EPI_ISL_458885_2020-04-18_	1	57	E57G	A435G
nsp1	hCoV-19__England__BRIS-129C57__2020_EPI_ISL_458450_2020-04-15_	1	57	E57G	A435G
nsp1	hCoV-19__England__BRIS-12A8AD__2020_EPI_ISL_458388_2020-04-29_	1	57	E57G	A435G
nsp1	hCoV-19__Spain__Andalucia201614__2020_EPI_ISL_455317_2020-03-05_	1	57	E57D	A436C
nsp1	hCoV-19__USA__CA-CZB-1679__2020_EPI_ISL_468619_2020-03-30_	1	59	G59C	G440T
nsp1	hCoV-19__South_Africa__KRISP-0100__2020_EPI_ISL_467464_2020-04-01	1	59	G59S	G440A
nsp1	hCoV-19__England__NORW-E80D1__2020_EPI_ISL_449106_2020_	1	59	G59D	G441A
nsp1	hCoV-19__England__NORW-E8174__2020_EPI_ISL_449116_2020-04-08_	1	59	G59D	G441A
nsp1	hCoV-19__England__NORW-E81FC__2020_EPI_ISL_449123_2020-04-08_	1	59	G59D	G441A
nsp1	hCoV-19__Scotland__CVR3130__2020_EPI_ISL_439042_2020-04-25_	1	59	G59D	G441A
nsp1	hCoV-19__Switzerland__120167__2020_EPI_ISL_468245_2020-04-26_	1	60	V60F	G443T
nsp1	hCoV-19__Scotland__CVR44__2020_EPI_ISL_425772_2020-03-13_	1	60	V60I	G443A
nsp1	hCoV-19__USA__NY-NYUMC102__2020_EPI_ISL_421714_2020-03-18_	1	60	V60I	G443A
nsp1	hCoV-19__England__OXON-ACD0F__2020_EPI_ISL_448529_2020-04-06_	1	61	L61W	T447G
nsp1	hCoV-19__England__SHEF-CF261__2020_EPI_ISL_432586_2020-04-05_	1	61	L61W	T447G
nsp1	hCoV-19__Australia__VIC1477__2020_EPI_ISL_456452_2020-04-23_	1	61	L61F	G448C
nsp1	hCoV-19__Scotland__GCVR-173C03__2020_EPI_ISL_459150_2020-04-03_	1	61	L61F	G448T
nsp1	hCoV-19__England__BRIS-123974__2020_EPI_ISL_442747_2020-04-07_	1	62	P62S	C449T
nsp1	hCoV-19__USA__NY-NYUMC484__2020_EPI_ISL_435549_2020-04-24_	1	62	P62S	C449T
nsp1	hCoV-19__India__RMRC84__2020_EPI_ISL_455785_2020-05-04_	1	62	P62H	C450A
nsp1	hCoV-19__England__SHEF-C1F86__2020_EPI_ISL_457589_2020-04-26_	1	62	P62L	C450T
nsp1	hCoV-19__Scotland__EDB3872__2020_EPI_ISL_439350_2020-05-01_	1	62	P62L	C450T
nsp1	hCoV-19__England__20149002704__2020_EPI_ISL_466088_2020-04-02_	1	63	Q63H	A454c
nsp1	hCoV-19__Wales__PHWC-3306E__2020_EPI_ISL_446729_2020-04-14_	1	65	E65G	A459G
nsp1	hCoV-19__England__NORT-28937D__2020_EPI_ISL_458693_2020-03-29_	1	66	Q66H	G463T
nsp1	hCoV-19__Colombia__GUV-92155__2020_EPI_ISL_447762_2020-03-31_	1	71	I71V	A476G
nsp1	hCoV-19__Colombia__GVI-97855__2020_EPI_ISL_447806_2020-04-04_	1	71	I71V	A476G
nsp1	hCoV-19__Colombia__GVI-97875__2020_EPI_ISL_447807_2020-04-04_	1	71	I71V	A476G
nsp1	hCoV-19__Denmark__ALAB-SSI-741__2020_EPI_ISL_444883_2020-03-27_	1	71	I71V	A476G
nsp1	hCoV-19__England__NORW-E6E33__2020_EPI_ISL_453546_2020-04-21_	1	71	I71V	A476G
nsp1	hCoV-19__England__NORW-E705A__2020_EPI_ISL_448999_2020-04-19_	1	71	I71V	A476G
nsp1	hCoV-19__England__NORW-E739D__2020_EPI_ISL_449030_2020-04-19_	1	71	I71V	A476G
nsp1	hCoV-19__England__NORW-E7EBA__2020_EPI_ISL_449095_2020-05-06_	1	71	I71V	A476G
nsp1	hCoV-19__England__NORW-E8EB9__2020_EPI_ISL_453561_2020-04-25_	1	71	I71V	A476G
nsp1	hCoV-19__England__NORW-E94E3__2020_EPI_ISL_453600_2020-04-22_	1	71	I71V	A476G
nsp1	hCoV-19__England__NORW-E9647__2020_EPI_ISL_453609_2020-04-22_	1	71	I71V	A476G
nsp1	hCoV-19__England__NORW-E96DE__2020_EPI_ISL_453612_2020-04-22_	1	71	I71V	A476G
nsp1	hCoV-19__England__NORW-E9B66__2020_EPI_ISL_448354_2020-04-30_	1	71	I71V	A476G
nsp1	hCoV-19__England__NORW-EAE8A__2020_EPI_ISL_457387_2020-04-29_	1	71	I71V	A476G
nsp1	hCoV-19__England__NORW-EAFD2__2020_EPI_ISL_457403_2020-04-29_	1	71	I71V	A476G
nsp1	hCoV-19__England__20169035904__2020_EPI_ISL_465239_2020-04-13_	1	73	R73C	C482t
nsp1	hCoV-19__Yichun__JX2391__2020_EPI_ISL_455461_2020-02-06_	1	73	R73C	C482T
nsp1	hCoV-19__Australia__NT29__2020_EPI_ISL_430632_2020_	1	74	S74L	C486T
nsp1	hCoV-19__Netherlands__NA_259__2020_EPI_ISL_422793_2020-03-30_	1	74	S74L	C486T
nsp1	hCoV-19__England__CAMB-1AEB8A__2020_EPI_ISL_448054_2020-05-02_	1	75	D75N	G488A
nsp1	hCoV-19__England__CAMB-81E94__2020_EPI_ISL_438588_2020-04-22_	1	75	D75N	G488A
nsp1	hCoV-19__England__CAMB-737E5__2020_EPI_ISL_425241_2020-04-01_	1	75	D75Y	G488T
nsp1	hCoV-19__England__LOND-D5A7F__2020_EPI_ISL_457295_2020-04-18_	1	75	D75G	A489G
nsp1	hCoV-19__Wales__PHWC-269AF__2020_EPI_ISL_422062_2020-03-30_	1	75	D75G	A489G
nsp1	hCoV-19__Wales__PHWC-2EBB0__2020_EPI_ISL_446123_2020-04-07_	1	75	D75G	A489G
nsp1	hCoV-19__Wales__PHWC-33E82__2020_EPI_ISL_446833_2020-04-15_	1	75	D75G	A489G
nsp1	hCoV-19__Wales__PHWC-343A0__2020_EPI_ISL_446912_2020-04-17_	1	75	D75G	A489G
nsp1	hCoV-19__Australia__NSW214__2020_EPI_ISL_427727_2020-03-17_	1	75	D75E	T490A
nsp1	hCoV-19__Australia__NSW215__2020_EPI_ISL_427730_2020-03-17_	1	75	D75E	T490A
nsp1	hCoV-19__Australia__NSW216__2020_EPI_ISL_427732_2020-03-17_	1	75	D75E	T490A
nsp1	hCoV-19__Australia__NSW374__2020_EPI_ISL_451634_2020-03-21_	1	75	D75E	T490A
nsp1	hCoV-19__Australia__NT18__2020_EPI_ISL_426635_2020-03-23_	1	75	D75E	T490A
nsp1	hCoV-19__Australia__SAP154__2020_EPI_ISL_451148_2020-03-23_	1	75	D75E	T490A
nsp1	hCoV-19__Australia__SAP170__2020_EPI_ISL_467985_2020-03-13_	1	75	D75E	T490A
nsp1	hCoV-19__Australia__SAP216__2020_EPI_ISL_468000_2020-03-15_	1	75	D75E	T490A
nsp1	hCoV-19__Australia__VIC100__2020_EPI_ISL_419812_2020-03-16_	1	75	D75E	T490A
nsp1	hCoV-19__Australia__VIC1023__2020_EPI_ISL_430530_2020-04-02_	1	75	D75E	T490A
nsp1	hCoV-19__Australia__VIC103__2020_EPI_ISL_419814_2020-03-17_	1	75	D75E	T490A
nsp1	hCoV-19__Australia__VIC1079__2020_EPI_ISL_430565_2020-04-06_	1	75	D75E	T490A
nsp1	hCoV-19__Australia__VIC108__2020_EPI_ISL_419714_2020-03-18_	1	75	D75E	T490A
nsp1	hCoV-19__Australia__VIC112__2020_EPI_ISL_419821_2020-03-18_	1	75	D75E	T490A
nsp1	hCoV-19__Australia__VIC117__2020_EPI_ISL_419727_2020-03-19_	1	75	D75E	T490A
nsp1	hCoV-19__Australia__VIC1230__2020_EPI_ISL_436688_2020-04-02_	1	75	D75E	T490A
nsp1	hCoV-19__Australia__VIC1252__2020_EPI_ISL_436117_2020-04-10_	1	75	D75E	T490A
nsp1	hCoV-19__Australia__VIC1295__2020_EPI_ISL_430712_2020-04-09_	1	75	D75E	T490A
nsp1	hCoV-19__Australia__VIC1305__2020_EPI_ISL_430705_2020-04-10_	1	75	D75E	T490A
nsp1	hCoV-19__Australia__VIC150__2020_EPI_ISL_419847_2020-03-17_	1	75	D75E	T490A
nsp1	hCoV-19__Australia__VIC17__2020_EPI_ISL_419736_2020-03-07_	1	75	D75E	T490A
nsp1	hCoV-19__Australia__VIC182__2020_EPI_ISL_450212_2020-03-19_	1	75	D75E	T490A
nsp1	hCoV-19__Australia__VIC209__2020_EPI_ISL_419904_2020-03-20_	1	75	D75E	T490A
nsp1	hCoV-19__Australia__VIC215__2020_EPI_ISL_419910_2020-03-20_	1	75	D75E	T490A
nsp1	hCoV-19__Australia__VIC27__2020_EPI_ISL_419746_2020-03-10_	1	75	D75E	T490A
nsp1	hCoV-19__Australia__VIC28__2020_EPI_ISL_419747_2020-03-10_	1	75	D75E	T490A
nsp1	hCoV-19__Australia__VIC32__2020_EPI_ISL_419751_2020-03-10_	1	75	D75E	T490A
nsp1	hCoV-19__Australia__VIC33__2020_EPI_ISL_419752_2020-03-10_	1	75	D75E	T490A
nsp1	hCoV-19__Australia__VIC330__2020_EPI_ISL_426640_2020-03-18_	1	75	D75E	T490A
nsp1	hCoV-19__Australia__VIC349__2020_EPI_ISL_450213_2020-03-20_	1	75	D75E	T490A
nsp1	hCoV-19__Australia__VIC35__2020_EPI_ISL_419755_2020-03-10_	1	75	D75E	T490A
nsp1	hCoV-19__Australia__VIC350__2020_EPI_ISL_426658_2020-03-20_	1	75	D75E	T490A
nsp1	hCoV-19__Australia__VIC386__2020_EPI_ISL_426693_2020-03-23_	1	75	D75E	T490A
nsp1	hCoV-19__Australia__VIC51__2020_EPI_ISL_419826_2020-03-12_	1	75	D75E	T490A
nsp1	hCoV-19__Australia__VIC53__2020_EPI_ISL_419769_2020-03-12_	1	75	D75E	T490A
nsp1	hCoV-19__Australia__VIC56__2020_EPI_ISL_419777_2020-03-12_	1	75	D75E	T490A
nsp1	hCoV-19__Australia__VIC646__2020_EPI_ISL_426942_2020-03-24_	1	75	D75E	T490A
nsp1	hCoV-19__Australia__VIC669__2020_EPI_ISL_426965_2020-03-27_	1	75	D75E	T490A
nsp1	hCoV-19__Australia__VIC711__2020_EPI_ISL_426998_2020-03-29_	1	75	D75E	T490A
nsp1	hCoV-19__Australia__VIC73__2020_EPI_ISL_419785_2020-03-14_	1	75	D75E	T490A
nsp1	hCoV-19__Australia__VIC746__2020_EPI_ISL_427024_2020-03-29_	1	75	D75E	T490A
nsp1	hCoV-19__Australia__VIC76__2020_EPI_ISL_419788_2020-03-14_	1	75	D75E	T490A
nsp1	hCoV-19__Australia__VIC77__2020_EPI_ISL_419789_2020-03-14_	1	75	D75E	T490A
nsp1	hCoV-19__Australia__VIC836__2020_EPI_ISL_427100_2020-04-04_	1	75	D75E	T490A
nsp1	hCoV-19__Australia__VIC85__2020_EPI_ISL_419795_2020-03-15_	1	75	D75E	T490A
nsp1	hCoV-19__Australia__VIC86__2020_EPI_ISL_419796_2020-03-15_	1	75	D75E	T490A
nsp1	hCoV-19__Australia__VIC875__2020_EPI_ISL_427130_2020-04-05_	1	75	D75E	T490A
nsp1	hCoV-19__Australia__VIC886__2020_EPI_ISL_427139_2020-04-06_	1	75	D75E	T490A
nsp1	hCoV-19__Canada__BC_02091552__2020_EPI_ISL_466716_2020-04_	1	75	D75E	T490A
nsp1	hCoV-19__Canada__ON_MU-S7__2020_EPI_ISL_463993_2020-03-13_	1	75	D75E	T490A
nsp1	hCoV-19__Canada__Qc-L00240796__2020_EPI_ISL_465686_2020-03-27_	1	75	D75E	T490A
nsp1	hCoV-19__env__USA__FL-UF3__2020_EPI_ISL_434677_2020-03-25_	1	75	D75E	T490A
nsp1	hCoV-19__Korea__KCDC2012__2020_EPI_ISL_426182_2020-02-09_	1	75	D75E	T490A
nsp1	hCoV-19__Korea__KCDC2013__2020_EPI_ISL_426183_2020-02-23_	1	75	D75E	T490A
nsp1	hCoV-19__Korea__KCDC2014__2020_EPI_ISL_426187_2020-02-12_	1	75	D75E	T490A
nsp1	hCoV-19__New_Zealand__20VR0275__2020_EPI_ISL_416538_2020-03-15	1	75	D75E	T490A
nsp1	hCoV-19__New_Zealand__20VR0987__2020_EPI_ISL_456172_2020-03-17	1	75	D75E	T490A
nsp1	hCoV-19__New_Zealand__20VR0989__2020_EPI_ISL_456174_2020-03-17	1	75	D75E	T490A
nsp1	hCoV-19__New_Zealand__20VR1275__2020_EPI_ISL_456200_2020-03-20	1	75	D75E	T490A
nsp1	hCoV-19__Scotland__CVR113__2020_EPI_ISL_425658_2020-03-15_	1	75	D75E	T490A
nsp1	hCoV-19__Scotland__CVR1361__2020_EPI_ISL_433554_2020-04-01_	1	75	D75E	T490A
nsp1	hCoV-19__Scotland__CVR1469__2020_EPI_ISL_433594_2020-04-02_	1	75	D75E	T490A
nsp1	hCoV-19__Scotland__CVR1499__2020_EPI_ISL_438829_2020-04-03_	1	75	D75E	T490A
nsp1	hCoV-19__Scotland__CVR1573__2020_EPI_ISL_438841_2020-04-04_	1	75	D75E	T490A
nsp1	hCoV-19__Scotland__CVR1856__2020_EPI_ISL_433660_2020-04-08_	1	75	D75E	T490A
nsp1	hCoV-19__Scotland__CVR205__2020_EPI_ISL_425735_2020-03-19_	1	75	D75E	T490A
nsp1	hCoV-19__Scotland__CVR246__2020_EPI_ISL_438911_2020-03-19_	1	75	D75E	T490A
nsp1	hCoV-19__Scotland__CVR2510__2020_EPI_ISL_453058_2020-04-15_	1	75	D75E	T490A
nsp1	hCoV-19__Scotland__CVR261__2020_EPI_ISL_433277_2020-03-20_	1	75	D75E	T490A
nsp1	hCoV-19__Scotland__CVR634__2020_EPI_ISL_425793_2020-03-25_	1	75	D75E	T490A
nsp1	hCoV-19__Scotland__CVR876__2020_EPI_ISL_439126_2020-03-27_	1	75	D75E	T490A
nsp1	hCoV-19__Scotland__GCVR-16FF7A__2020_EPI_ISL_459573_2020-03-25_	1	75	D75E	T490A
nsp1	hCoV-19__Singapore__191__2020_EPI_ISL_462309_2020-04-20_	1	75	D75E	T490a
nsp1	hCoV-19__Singapore__232__2020_EPI_ISL_462350_2020-03-31_	1	75	D75E	T490a
nsp1	hCoV-19__Taiwan__CGMH-CGU-29__2020_EPI_ISL_464093_2020-04-02_	1	75	D75E	T490A
nsp1	hCoV-19__Taiwan__NTU13__2020_EPI_ISL_422415_2020-03-17_	1	75	D75E	T490A
nsp1	hCoV-19__United_Arab_Emirates__P1__2020_EPI_ISL_463740_2020-03-30	1	75	D75E	T490A
nsp1	hCoV-19__USA__AZ-TG268282__2020_EPI_ISL_426504_2020-03-17_	1	75	D75E	T490A
nsp1	hCoV-19__USA__AZ-TG271435__2020_EPI_ISL_426534_2020-03-27_	1	75	D75E	T490A
nsp1	hCoV-19__USA__CA-CZB-1280__2020_EPI_ISL_454638_2020-03-31_	1	75	D75E	T490A
nsp1	hCoV-19__USA__CA-CZB-1281__2020_EPI_ISL_454639_2020-04-01_	1	75	D75E	T490A
nsp1	hCoV-19__USA__CA-CZB-1508__2020_EPI_ISL_468455_2020-04-01_	1	75	D75E	T490A
nsp1	hCoV-19__USA__CA-CZB-1513__2020_EPI_ISL_468460_2020-04-13_	1	75	D75E	T490A
nsp1	hCoV-19__USA__CA-CZB043__2020_EPI_ISL_429048_2020-03-25_	1	75	D75E	T490A
nsp1	hCoV-19__USA__CA-QDX-111__2020_EPI_ISL_468563_2020-03-13_	1	75	D75E	T490A
nsp1	hCoV-19__USA__CA-QDX-148__2020_EPI_ISL_467814_2020-03-16_	1	75	D75E	T490A
nsp1	hCoV-19__USA__CT-UW260__2020_EPI_ISL_418045_2020-03-14_	1	75	D75E	T490A
nsp1	hCoV-19__USA__FL_9655__2020_EPI_ISL_424854_2020-03-05_	1	75	D75E	T490A
nsp1	hCoV-19__USA__FL-BPHL-0073__2020_EPI_ISL_445016_2020-04-21_	1	75	D75E	T490A
nsp1	hCoV-19__USA__FL-BPHL-0074__2020_EPI_ISL_445017_2020-04-21_	1	75	D75E	T490A
nsp1	hCoV-19__USA__FL-BPHL-0080__2020_EPI_ISL_445023_2020-04-30_	1	75	D75E	T490A
nsp1	hCoV-19__USA__FL-BPHL-0081__2020_EPI_ISL_445024_2020-04-30_	1	75	D75E	T490A
nsp1	hCoV-19__USA__FL-BPHL-0082__2020_EPI_ISL_445025_2020-04-30_	1	75	D75E	T490A
nsp1	hCoV-19__USA__FL-BPHL-0114__2020_EPI_ISL_450848_2020-04-09_	1	75	D75E	T490A
nsp1	hCoV-19__USA__FL-BPHL-0115__2020_EPI_ISL_450849_2020-04-09_	1	75	D75E	T490A
nsp1	hCoV-19__USA__FL-BPHL-012__2020_EPI_ISL_436516_2020-04-04_	1	75	D75E	T490A
nsp1	hCoV-19__USA__FL-BPHL-055__2020_EPI_ISL_436559_2020-04-21_	1	75	D75E	T490A
nsp1	hCoV-19__USA__FL-BPHL-056__2020_EPI_ISL_436560_2020-04-21_	1	75	D75E	T490A
nsp1	hCoV-19__USA__FL-BPHL-057__2020_EPI_ISL_436561_2020-04-21_	1	75	D75E	T490A
nsp1	hCoV-19__USA__FL-BPHL-058__2020_EPI_ISL_436562_2020-04-21_	1	75	D75E	T490A
nsp1	hCoV-19__USA__FL-BPHL-059__2020_EPI_ISL_436563_2020-04-21_	1	75	D75E	T490A
nsp1	hCoV-19__USA__FL-BPHL-06__2020_EPI_ISL_436510_2020-04-04_	1	75	D75E	T490A
nsp1	hCoV-19__USA__FL-BPHL-07__2020_EPI_ISL_436511_2020-04-04_	1	75	D75E	T490A
nsp1	hCoV-19__USA__FL-CDC-2718__2020_EPI_ISL_452111_2020-03-09_	1	75	D75E	T490A
nsp1	hCoV-19__USA__FL-UF2__2020_EPI_ISL_434637_2020-03-27_	1	75	D75E	T490A
nsp1	hCoV-19__USA__GA_1320__2020_EPI_ISL_420786_2020-03-03_	1	75	D75E	T490A
nsp1	hCoV-19__USA__GA_1445__2020_EPI_ISL_420788_2020-03-04_	1	75	D75E	T490A
nsp1	hCoV-19__USA__GA_1847__2020_EPI_ISL_424859_2020-03-05_	1	75	D75E	T490A
nsp1	hCoV-19__USA__GA_2055__2020_EPI_ISL_424860_2020-03_	1	75	D75E	T490A
nsp1	hCoV-19__USA__GA_2070__2020_EPI_ISL_426417_2020-03-07_	1	75	D75E	T490A
nsp1	hCoV-19__USA__GA_2118__2020_EPI_ISL_424861_2020-03-08_	1	75	D75E	T490A
nsp1	hCoV-19__USA__GA_2120__2020_EPI_ISL_424862_2020-03_	1	75	D75E	T490A
nsp1	hCoV-19__USA__GA_2343__2020_EPI_ISL_424864_2020-03-10_	1	75	D75E	T490A
nsp1	hCoV-19__USA__GA-CDC-2059__2020_EPI_ISL_452125_2020-03-07_	1	75	D75E	T490A
nsp1	hCoV-19__USA__GA-EHC-009I__2020_EPI_ISL_455355_2020-03-13_	1	75	D75E	T490A
nsp1	hCoV-19__USA__GA-EHC-086H__2020_EPI_ISL_455356_2020-03-10_	1	75	D75E	T490A
nsp1	hCoV-19__USA__GA-EHC-087I__2020_EPI_ISL_455360_2020-03-10_	1	75	D75E	T490A
nsp1	hCoV-19__USA__GA-QDX-115__2020_EPI_ISL_467845_2020-03-13_	1	75	D75E	T490A
nsp1	hCoV-19__USA__GA-QDX-116__2020_EPI_ISL_467846_2020-03-13_	1	75	D75E	T490A
nsp1	hCoV-19__USA__GA-QDX-122__2020_EPI_ISL_467847_2020-03-13_	1	75	D75E	T490A
nsp1	hCoV-19__USA__GA-QDX-152__2020_EPI_ISL_467848_2020-03-13_	1	75	D75E	T490A
nsp1	hCoV-19__USA__GA-QDX-53__2020_EPI_ISL_467849_2020-03-13_	1	75	D75E	T490A
nsp1	hCoV-19__USA__IL-NM0103__2020_EPI_ISL_444588_2020-03-21_	1	75	D75E	T490A
nsp1	hCoV-19__USA__IL-NM0109__2020_EPI_ISL_444594_2020-03-20_	1	75	D75E	T490A
nsp1	hCoV-19__USA__IL-NM0112__2020_EPI_ISL_444596_2020-03-20_	1	75	D75E	T490A
nsp1	hCoV-19__USA__IL-NM0113__2020_EPI_ISL_444597_2020-03-19_	1	75	D75E	T490A
nsp1	hCoV-19__USA__IL-NM0119__2020_EPI_ISL_444602_2020-03-21_	1	75	D75E	T490A
nsp1	hCoV-19__USA__IL-NM0120__2020_EPI_ISL_444603_2020-03-21_	1	75	D75E	T490A
nsp1	hCoV-19__USA__IL-NM0121__2020_EPI_ISL_444604_2020-03-21_	1	75	D75E	T490A
nsp1	hCoV-19__USA__IL-NM020__2020_EPI_ISL_444530_2020-03-16_	1	75	D75E	T490A
nsp1	hCoV-19__USA__IL-NM030__2020_EPI_ISL_444539_2020-03-16_	1	75	D75E	T490A
nsp1	hCoV-19__USA__IL-NM043__2020_EPI_ISL_444543_2020-03-14_	1	75	D75E	T490A
nsp1	hCoV-19__USA__IL-NM053__2020_EPI_ISL_444549_2020-03-15_	1	75	D75E	T490A
nsp1	hCoV-19__USA__IL-NM059__2020_EPI_ISL_444555_2020-03-18_	1	75	D75E	T490A
nsp1	hCoV-19__USA__IL-NM061__2020_EPI_ISL_444557_2020-03-18_	1	75	D75E	T490A
nsp1	hCoV-19__USA__IL-NM064__2020_EPI_ISL_444559_2020-03-18_	1	75	D75E	T490A
nsp1	hCoV-19__USA__IL-NM066__2020_EPI_ISL_444561_2020-03-18_	1	75	D75E	T490A
nsp1	hCoV-19__USA__IL-NM067__2020_EPI_ISL_444562_2020-03-18_	1	75	D75E	T490A
nsp1	hCoV-19__USA__IL-NM068__2020_EPI_ISL_444563_2020-03-18_	1	75	D75E	T490A
nsp1	hCoV-19__USA__IL-NM069__2020_EPI_ISL_444564_2020-03-18_	1	75	D75E	T490A
nsp1	hCoV-19__USA__IL-NM070__2020_EPI_ISL_444565_2020-03-18_	1	75	D75E	T490A
nsp1	hCoV-19__USA__IL-NM071__2020_EPI_ISL_444566_2020-03-18_	1	75	D75E	T490A
nsp1	hCoV-19__USA__IL-NM072__2020_EPI_ISL_444567_2020-03-18_	1	75	D75E	T490A
nsp1	hCoV-19__USA__IL-NM074__2020_EPI_ISL_444569_2020-03-16_	1	75	D75E	T490A
nsp1	hCoV-19__USA__IL-NM081__2020_EPI_ISL_444572_2020-03-19_	1	75	D75E	T490A
nsp1	hCoV-19__USA__IL-NM082__2020_EPI_ISL_444573_2020-03-19_	1	75	D75E	T490A
nsp1	hCoV-19__USA__IL-NM087__2020_EPI_ISL_444577_2020-03-19_	1	75	D75E	T490A
nsp1	hCoV-19__USA__IL-NM097__2020_EPI_ISL_444585_2020-03-15_	1	75	D75E	T490A
nsp1	hCoV-19__USA__IL-UW-349__2020_EPI_ISL_450703_2020-04-15_	1	75	D75E	T490A
nsp1	hCoV-19__USA__IL2__2020_EPI_ISL_410045_2020-01-28_	1	75	D75E	T490A
nsp1	hCoV-19__USA__IN-CDC-2013__2020_EPI_ISL_452131_2020-03-09_	1	75	D75E	T490A
nsp1	hCoV-19__USA__IN-Lilly-IPB0170-14bc04__2020_EPI_ISL_437455_2020-03-24_	1	75	D75E	T490A
nsp1	hCoV-19__USA__LA-EVTL155__2020_EPI_ISL_455998_2020-04-01_	1	75	D75E	T490A
nsp1	hCoV-19__USA__MA-MGH-00004__2020_EPI_ISL_460467_2020-03-11_	1	75	D75E	T490A
nsp1	hCoV-19__USA__MA-MGH-00143__2020_EPI_ISL_460114_2020-03-26_	1	75	D75E	T490A
nsp1	hCoV-19__USA__MA-MGH-00145__2020_EPI_ISL_460170_2020-03-26_	1	75	D75E	T490A
nsp1	hCoV-19__USA__MA-MGH-00174__2020_EPI_ISL_460179_2020-03-26_	1	75	D75E	T490A
nsp1	hCoV-19__USA__MA-MGH-00555__2020_EPI_ISL_460232_2020-03-22_	1	75	D75E	T490A
nsp1	hCoV-19__USA__MA-MGH-00563__2020_EPI_ISL_460186_2020-03-22_	1	75	D75E	T490A
nsp1	hCoV-19__USA__MA-MGH-00566__2020_EPI_ISL_460285_2020-03-22_	1	75	D75E	T490A
nsp1	hCoV-19__USA__MA-MGH-00614__2020_EPI_ISL_460205_2020-03-28_	1	75	D75E	T490A
nsp1	hCoV-19__USA__MA-QDX-150__2020_EPI_ISL_467855_2020-03-14_	1	75	D75E	T490A
nsp1	hCoV-19__USA__MA-QDX-61__2020_EPI_ISL_467862_2020-03-14_	1	75	D75E	T490A
nsp1	hCoV-19__USA__MD-HP00030__2020_EPI_ISL_434686_2020-03-20_	1	75	D75E	T490A
nsp1	hCoV-19__USA__MD-HP00031__2020_EPI_ISL_457789_2020-03-16_	1	75	D75E	T490A
nsp1	hCoV-19__USA__MD-HP00065__2020_EPI_ISL_457807_2020-03-15_	1	75	D75E	T490A
nsp1	hCoV-19__USA__MD-HP00076__2020_EPI_ISL_438234_2020-03-11_	1	75	D75E	T490A
nsp1	hCoV-19__USA__MD-HP00086__2020_EPI_ISL_457756_2020-03-20_	1	75	D75E	T490A
nsp1	hCoV-19__USA__MD-HP00087__2020_EPI_ISL_438241_2020-03-30_	1	75	D75E	T490A
nsp1	hCoV-19__USA__MD-HP00098__2020_EPI_ISL_457762_2020-03-26_	1	75	D75E	T490A
nsp1	hCoV-19__USA__MD-HP00104__2020_EPI_ISL_438246_2020-03-18_	1	75	D75E	T490A
nsp1	hCoV-19__USA__MD-HP00112__2020_EPI_ISL_457767_2020-03-29_	1	75	D75E	T490A
nsp1	hCoV-19__USA__MD-HP00113__2020_EPI_ISL_457768_2020-03-14_	1	75	D75E	T490A
nsp1	hCoV-19__USA__MD-HP00120__2020_EPI_ISL_457813_2020-03-19_	1	75	D75E	T490A
nsp1	hCoV-19__USA__MD-HP00141__2020_EPI_ISL_457773_2020-03-29_	1	75	D75E	T490A
nsp1	hCoV-19__USA__MD-HP00153__2020_EPI_ISL_457782_2020-03-24_	1	75	D75E	T490A
nsp1	hCoV-19__USA__MD-HP00154__2020_EPI_ISL_457783_2020-03-29_	1	75	D75E	T490A
nsp1	hCoV-19__USA__MDH-6572__2020_EPI_ISL_454425_2020-03-08_	1	75	D75E	T490A
nsp1	hCoV-19__USA__MDH-7761__2020_EPI_ISL_454429_2020-03-12_	1	75	D75E	T490A
nsp1	hCoV-19__USA__MDH-8137__2020_EPI_ISL_454430_2020-03-13_	1	75	D75E	T490A
nsp1	hCoV-19__USA__MDH-8144__2020_EPI_ISL_454431_2020-03-13_	1	75	D75E	T490A
nsp1	hCoV-19__USA__MI-MDHHS-SC20035__2020_EPI_ISL_437122_2020-03-18_	1	75	D75E	T490A
nsp1	hCoV-19__USA__MI-MDHHS-SC20042__2020_EPI_ISL_437129_2020-03-19_	1	75	D75E	T490A
nsp1	hCoV-19__USA__MI-MDHHS-SC20050__2020_EPI_ISL_437137_2020-03-19_	1	75	D75E	T490A
nsp1	hCoV-19__USA__MI-MDHHS-SC20052__2020_EPI_ISL_437139_2020-03-20_	1	75	D75E	T490A
nsp1	hCoV-19__USA__MI-MDHHS-SC20058__2020_EPI_ISL_437145_2020-03-21_	1	75	D75E	T490A
nsp1	hCoV-19__USA__MI-MDHHS-SC20112__2020_EPI_ISL_436828_2020-03-20_	1	75	D75E	T490A
nsp1	hCoV-19__USA__MI-MDHHS-SC20132__2020_EPI_ISL_436833_2020-03-22_	1	75	D75E	T490A
nsp1	hCoV-19__USA__MI-MDHHS-SC20139__2020_EPI_ISL_436820_2020-03-17_	1	75	D75E	T490A
nsp1	hCoV-19__USA__MI-MDHHS-SC20181__2020_EPI_ISL_436865_2020-03-25_	1	75	D75E	T490A
nsp1	hCoV-19__USA__MI-MDHHS-SC20202__2020_EPI_ISL_447173_2020-03-19_	1	75	D75E	T490A
nsp1	hCoV-19__USA__MI-MDHHS-SC20222__2020_EPI_ISL_447192_2020-03-18_	1	75	D75E	T490A
nsp1	hCoV-19__USA__MI-MDHHS-SC20231__2020_EPI_ISL_447201_2020-03-22_	1	75	D75E	T490A
nsp1	hCoV-19__USA__MI-MDHHS-SC20242__2020_EPI_ISL_447212_2020-03-23_	1	75	D75E	T490A
nsp1	hCoV-19__USA__MI-MDHHS-SC20373__2020_EPI_ISL_450583_2020-03-17_	1	75	D75E	T490A
nsp1	hCoV-19__USA__MI-MDHHS-SC20394__2020_EPI_ISL_452268_2020-03-24_	1	75	D75E	T490A
nsp1	hCoV-19__USA__MI-MDHHS-SC20451__2020_EPI_ISL_452325_2020-03-19_	1	75	D75E	T490A
nsp1	hCoV-19__USA__MI-MDHHS-SC20469__2020_EPI_ISL_460008_2020-03-26_	1	75	D75E	T490A
nsp1	hCoV-19__USA__MI-QDX-58__2020_EPI_ISL_467871_2020-03-15_	1	75	D75E	T490A
nsp1	hCoV-19__USA__MN-CDC-0108__2020_EPI_ISL_452113_2020-03-10_	1	75	D75E	T490A
nsp1	hCoV-19__USA__MN-MDH-139__2020_EPI_ISL_460052_2020-03-21_	1	75	D75E	T490A
nsp1	hCoV-19__USA__MN-MDH-470__2020_EPI_ISL_437374_2020-04-10_	1	75	D75E	T490A
nsp1	hCoV-19__USA__MN-MDH-91__2020_EPI_ISL_460072_2020-03-15_	1	75	D75E	T490A
nsp1	hCoV-19__USA__NC_200181__2020_EPI_ISL_424987_2020-03_	1	75	D75E	T490A
nsp1	hCoV-19__USA__NC_200242__2020_EPI_ISL_454800_2020-03_	1	75	D75E	T490A
nsp1	hCoV-19__USA__NC_200243__2020_EPI_ISL_454801_2020-03_	1	75	D75E	T490A
nsp1	hCoV-19__USA__NC_200253__2020_EPI_ISL_454826_2020-03_	1	75	D75E	T490A
nsp1	hCoV-19__USA__NC_200255__2020_EPI_ISL_454806_2020-03_	1	75	D75E	T490A
nsp1	hCoV-19__USA__NC_200259__2020_EPI_ISL_454808_2020-03_	1	75	D75E	T490A
nsp1	hCoV-19__USA__NC_200312__2020_EPI_ISL_454817_2020-03_	1	75	D75E	T490A
nsp1	hCoV-19__USA__NC_200330__2020_EPI_ISL_454824_2020-03_	1	75	D75E	T490A
nsp1	hCoV-19__USA__NY-NYUMC24__2020_EPI_ISL_418970_2020-03-16_	1	75	D75E	T490A
nsp1	hCoV-19__USA__NY-NYUMC565__2020_EPI_ISL_444682_2020-03-30_	1	75	D75E	T490A
nsp1	hCoV-19__USA__NY-NYUMC728__2020_EPI_ISL_451443_2020-03-26_	1	75	D75E	T490A
nsp1	hCoV-19__USA__NY-NYUMC754__2020_EPI_ISL_451468_2020-03-20_	1	75	D75E	T490A
nsp1	hCoV-19__USA__NY-NYUMC894__2020_EPI_ISL_467387_2020-04-30_	1	75	D75E	T490A
nsp1	hCoV-19__USA__NY-PV08490__2020_EPI_ISL_421426_2020-03-17_	1	75	D75E	T490A
nsp1	hCoV-19__USA__NY-PV09438__2020_EPI_ISL_450115_2020-03-10_	1	75	D75E	T490A
nsp1	hCoV-19__USA__NY-PV09466__2020_EPI_ISL_450139_2020-03-19_	1	75	D75E	T490A
nsp1	hCoV-19__USA__NY-QDX-19__2020_EPI_ISL_467897_2020-03-16_	1	75	D75E	T490A
nsp1	hCoV-19__USA__NY-WCMP11A03P__2020_EPI_ISL_427583_2020-03-16_	1	75	D75E	T490A
nsp1	hCoV-19__USA__OH-OSUP0016__2020_EPI_ISL_427288_2020-03-31_	1	75	D75E	T490A
nsp1	hCoV-19__USA__PA-CDC-8398__2020_EPI_ISL_450802_2020-03-31_	1	75	D75E	T490A
nsp1	hCoV-19__USA__PA-MGEL107__2020_EPI_ISL_454384_2020-03-31_	1	75	D75E	T490A
nsp1	hCoV-19__USA__PA-MGEL110__2020_EPI_ISL_454387_2020-04-04_	1	75	D75E	T490A
nsp1	hCoV-19__USA__SC_3520__2020_EPI_ISL_424902_2020-03-05_	1	75	D75E	T490A
nsp1	hCoV-19__USA__SC_3569__2020_EPI_ISL_424841_2020-03-06_	1	75	D75E	T490A
nsp1	hCoV-19__USA__SC_3570__2020_EPI_ISL_424903_2020-03-07_	1	75	D75E	T490A
nsp1	hCoV-19__USA__SC_3571__2020_EPI_ISL_424904_2020-03-07_	1	75	D75E	T490A
nsp1	hCoV-19__USA__SC_3575__2020_EPI_ISL_424842_2020-03-07_	1	75	D75E	T490A
nsp1	hCoV-19__USA__SC_6370__2020_EPI_ISL_424888_2020-03-08_	1	75	D75E	T490A
nsp1	hCoV-19__USA__SC-DHEC-0002__2020_EPI_ISL_462991_2020-05-11_	1	75	D75E	T490A
nsp1	hCoV-19__USA__TX_GCID_192000135__2020_EPI_ISL_445084_2020-03-25_	1	75	D75E	T490A
nsp1	hCoV-19__USA__TX-CDC-8001__2020_EPI_ISL_452115_2020-03-11_	1	75	D75E	T490A
nsp1	hCoV-19__USA__TX-HMH0104__2020_EPI_ISL_434809_2020-03-20_	1	75	D75E	T490A
nsp1	hCoV-19__USA__TX-HMH0105__2020_EPI_ISL_434810_2020-03-20_	1	75	D75E	T490A
nsp1	hCoV-19__USA__TX-HMH0110__2020_EPI_ISL_434812_2020-03-20_	1	75	D75E	T490A
nsp1	hCoV-19__USA__TX-HMH0111__2020_EPI_ISL_434813_2020-03-20_	1	75	D75E	T490A
nsp1	hCoV-19__USA__TX-HMH0112__2020_EPI_ISL_434814_2020-03-20_	1	75	D75E	T490A
nsp1	hCoV-19__USA__TX-HMH0125__2020_EPI_ISL_434825_2020-03-20_	1	75	D75E	T490A
nsp1	hCoV-19__USA__TX-HMH0126__2020_EPI_ISL_434826_2020-03-20_	1	75	D75E	T490A
nsp1	hCoV-19__USA__TX-HMH0128__2020_EPI_ISL_434828_2020-03-21_	1	75	D75E	T490A
nsp1	hCoV-19__USA__TX-HMH0131__2020_EPI_ISL_434831_2020-03-21_	1	75	D75E	T490A
nsp1	hCoV-19__USA__TX-HMH0135__2020_EPI_ISL_434835_2020-03-21_	1	75	D75E	T490A
nsp1	hCoV-19__USA__TX-HMH0136__2020_EPI_ISL_434836_2020-03-21_	1	75	D75E	T490A
nsp1	hCoV-19__USA__TX-HMH0141__2020_EPI_ISL_434840_2020-03-21_	1	75	D75E	T490A
nsp1	hCoV-19__USA__TX-HMH0155__2020_EPI_ISL_434854_2020-03-23_	1	75	D75E	T490A
nsp1	hCoV-19__USA__TX-HMH0156__2020_EPI_ISL_434855_2020-03-23_	1	75	D75E	T490A
nsp1	hCoV-19__USA__TX-HMH0184__2020_EPI_ISL_434862_2020-03-23_	1	75	D75E	T490A
nsp1	hCoV-19__USA__TX-HMH0192__2020_EPI_ISL_434867_2020-03-23_	1	75	D75E	T490A
nsp1	hCoV-19__USA__TX-HMH0197__2020_EPI_ISL_434872_2020-03-23_	1	75	D75E	T490A
nsp1	hCoV-19__USA__TX-HMH0198__2020_EPI_ISL_434873_2020-03-24_	1	75	D75E	T490A
nsp1	hCoV-19__USA__TX-HMH0207__2020_EPI_ISL_434882_2020-03-24_	1	75	D75E	T490A
nsp1	hCoV-19__USA__TX-HMH0209__2020_EPI_ISL_434884_2020-03-24_	1	75	D75E	T490A
nsp1	hCoV-19__USA__TX-HMH021__2020_EPI_ISL_434731_2020-03-17_	1	75	D75E	T490A
nsp1	hCoV-19__USA__TX-HMH0211__2020_EPI_ISL_434886_2020-03-24_	1	75	D75E	T490A
nsp1	hCoV-19__USA__TX-HMH0212__2020_EPI_ISL_434887_2020-03-24_	1	75	D75E	T490A
nsp1	hCoV-19__USA__TX-HMH022__2020_EPI_ISL_434732_2020-03-17_	1	75	D75E	T490A
nsp1	hCoV-19__USA__TX-HMH0234__2020_EPI_ISL_434891_2020-03-24_	1	75	D75E	T490A
nsp1	hCoV-19__USA__TX-HMH0263__2020_EPI_ISL_434892_2020-03-26_	1	75	D75E	T490A
nsp1	hCoV-19__USA__TX-HMH0267__2020_EPI_ISL_434896_2020-03-26_	1	75	D75E	T490A
nsp1	hCoV-19__USA__TX-HMH0268__2020_EPI_ISL_434897_2020-03-26_	1	75	D75E	T490A
nsp1	hCoV-19__USA__TX-HMH0274__2020_EPI_ISL_434902_2020-03-27_	1	75	D75E	T490A
nsp1	hCoV-19__USA__TX-HMH0276__2020_EPI_ISL_434904_2020-03-27_	1	75	D75E	T490A
nsp1	hCoV-19__USA__TX-HMH0277__2020_EPI_ISL_434905_2020-03-27_	1	75	D75E	T490A
nsp1	hCoV-19__USA__TX-HMH0279__2020_EPI_ISL_434907_2020-03-27_	1	75	D75E	T490A
nsp1	hCoV-19__USA__TX-HMH0290__2020_EPI_ISL_434916_2020-03-27_	1	75	D75E	T490A
nsp1	hCoV-19__USA__TX-HMH0300__2020_EPI_ISL_434923_2020-03-28_	1	75	D75E	T490A
nsp1	hCoV-19__USA__TX-HMH0301__2020_EPI_ISL_434924_2020-03-28_	1	75	D75E	T490A
nsp1	hCoV-19__USA__TX-HMH0303__2020_EPI_ISL_434925_2020-03-28_	1	75	D75E	T490A
nsp1	hCoV-19__USA__TX-HMH0318__2020_EPI_ISL_434932_2020-03-28_	1	75	D75E	T490A
nsp1	hCoV-19__USA__TX-HMH0322__2020_EPI_ISL_434934_2020-03-28_	1	75	D75E	T490A
nsp1	hCoV-19__USA__TX-HMH0360__2020_EPI_ISL_434953_2020-03-29_	1	75	D75E	T490A
nsp1	hCoV-19__USA__TX-HMH0370__2020_EPI_ISL_434961_2020-03-27_	1	75	D75E	T490A
nsp1	hCoV-19__USA__TX-HMH0379__2020_EPI_ISL_434967_2020-03-30_	1	75	D75E	T490A
nsp1	hCoV-19__USA__TX-HMH0381__2020_EPI_ISL_434969_2020-03-30_	1	75	D75E	T490A
nsp1	hCoV-19__USA__TX-HMH0383__2020_EPI_ISL_434971_2020-03-31_	1	75	D75E	T490A
nsp1	hCoV-19__USA__TX-HMH0387__2020_EPI_ISL_434974_2020-03-29_	1	75	D75E	T490A
nsp1	hCoV-19__USA__TX-HMH0391__2020_EPI_ISL_434978_2020-03-27_	1	75	D75E	T490A
nsp1	hCoV-19__USA__TX-HMH0394__2020_EPI_ISL_434981_2020-03-31_	1	75	D75E	T490A
nsp1	hCoV-19__USA__TX-HMH0395__2020_EPI_ISL_434982_2020-04-01_	1	75	D75E	T490A
nsp1	hCoV-19__USA__TX-HMH0396__2020_EPI_ISL_434983_2020-03-31_	1	75	D75E	T490A
nsp1	hCoV-19__USA__TX-HMH0399__2020_EPI_ISL_434986_2020-03-31_	1	75	D75E	T490A
nsp1	hCoV-19__USA__TX-HMH0400__2020_EPI_ISL_434987_2020-04-01_	1	75	D75E	T490A
nsp1	hCoV-19__USA__TX-HMH0423__2020_EPI_ISL_435006_2020-04-01_	1	75	D75E	T490A
nsp1	hCoV-19__USA__TX-HMH0430__2020_EPI_ISL_435013_2020-04-02_	1	75	D75E	T490A
nsp1	hCoV-19__USA__TX-HMH0431__2020_EPI_ISL_435014_2020-04-02_	1	75	D75E	T490A
nsp1	hCoV-19__USA__TX-HMH0432__2020_EPI_ISL_435015_2020-04-02_	1	75	D75E	T490A
nsp1	hCoV-19__USA__TX-HMH0435__2020_EPI_ISL_435018_2020-04-02_	1	75	D75E	T490A
nsp1	hCoV-19__USA__TX-HMH0446__2020_EPI_ISL_435026_2020-04-03_	1	75	D75E	T490A
nsp1	hCoV-19__USA__TX-HMH0450__2020_EPI_ISL_435029_2020-04-03_	1	75	D75E	T490A
nsp1	hCoV-19__USA__TX-HMH049__2020_EPI_ISL_434758_2020-03-16_	1	75	D75E	T490A
nsp1	hCoV-19__USA__TX-HMH051__2020_EPI_ISL_434760_2020-03-17_	1	75	D75E	T490A
nsp1	hCoV-19__USA__TX-HMH057__2020_EPI_ISL_434766_2020-03-17_	1	75	D75E	T490A
nsp1	hCoV-19__USA__TX-HMH06__2020_EPI_ISL_434717_2020-03-16_	1	75	D75E	T490A
nsp1	hCoV-19__USA__TX-HMH066__2020_EPI_ISL_434775_2020-03-18_	1	75	D75E	T490A
nsp1	hCoV-19__USA__TX-HMH068__2020_EPI_ISL_434777_2020-03-18_	1	75	D75E	T490A
nsp1	hCoV-19__USA__TX-HMH079__2020_EPI_ISL_434788_2020-03-19_	1	75	D75E	T490A
nsp1	hCoV-19__USA__TX-HMH092__2020_EPI_ISL_434797_2020-03-19_	1	75	D75E	T490A
nsp1	hCoV-19__USA__TX-HMH096__2020_EPI_ISL_434801_2020-03-19_	1	75	D75E	T490A
nsp1	hCoV-19__USA__UT-0288__2020_EPI_ISL_420808_2020-03-24_	1	75	D75E	T490A
nsp1	hCoV-19__USA__UT-QDX-119__2020_EPI_ISL_467910_2020-03-13_	1	75	D75E	T490A
nsp1	hCoV-19__USA__UT-QDX-49__2020_EPI_ISL_467919_2020-03-13_	1	75	D75E	T490A
nsp1	hCoV-19__USA__UT-QDX-57__2020_EPI_ISL_467920_2020-03-12_	1	75	D75E	T490A
nsp1	hCoV-19__USA__UT-QDX-63__2020_EPI_ISL_467921_2020-03-13_	1	75	D75E	T490A
nsp1	hCoV-19__USA__VA-DCLS-0070__2020_EPI_ISL_429970_2020-03-28_	1	75	D75E	T490A
nsp1	hCoV-19__USA__VA-DCLS-0071__2020_EPI_ISL_429971_2020-03-30_	1	75	D75E	T490A
nsp1	hCoV-19__USA__VA-DCLS-0095__2020_EPI_ISL_434590_2020-04-09_	1	75	D75E	T490A
nsp1	hCoV-19__USA__VA-DCLS-0097__2020_EPI_ISL_434591_2020-04-10_	1	75	D75E	T490A
nsp1	hCoV-19__USA__VA-DCLS-0098__2020_EPI_ISL_434592_2020-04-10_	1	75	D75E	T490A
nsp1	hCoV-19__USA__VI-CDC-3638__2020_EPI_ISL_464167_2020-03-19_	1	75	D75E	T490A
nsp1	hCoV-19__USA__WA-S262__2020_EPI_ISL_430116_2020-03-16_	1	75	D75E	T490A
nsp1	hCoV-19__USA__WA-S278__2020_EPI_ISL_430132_2020-03-17_	1	75	D75E	T490A
nsp1	hCoV-19__USA__WA-S343__2020_EPI_ISL_434103_2020-04-02_	1	75	D75E	T490A
nsp1	hCoV-19__USA__WA-UW-2228__2020_EPI_ISL_426119_2020-03-23_	1	75	D75E	T490A
nsp1	hCoV-19__USA__WA-UW-3841__2020_EPI_ISL_427190_2020-03-26_	1	75	D75E	T490A
nsp1	hCoV-19__USA__WA-UW301__2020_EPI_ISL_418869_2020-03-16_	1	75	D75E	T490A
nsp1	hCoV-19__USA__WA-UW330__2020_EPI_ISL_418897_2020-03-16_	1	75	D75E	T490A
nsp1	hCoV-19__USA__WI-GMF-00049__2020_EPI_ISL_418185_2020-03-18_	1	75	D75E	T490A
nsp1	hCoV-19__USA__WI-UW-126__2020_EPI_ISL_427433_2020-04-11_	1	75	D75E	T490A
nsp1	hCoV-19__USA__WI-UW-143__2020_EPI_ISL_427450_2020-04-13_	1	75	D75E	T490A
nsp1	hCoV-19__USA__WI-UW-166__2020_EPI_ISL_428262_2020-03-17_	1	75	D75E	T490A
nsp1	hCoV-19__USA__WI-UW-184__2020_EPI_ISL_428280_2020-03-22_	1	75	D75E	T490A
nsp1	hCoV-19__USA__WI-UW-189__2020_EPI_ISL_428285_2020-03-23_	1	75	D75E	T490A
nsp1	hCoV-19__USA__WI-UW-218__2020_EPI_ISL_428314_2020-03-25_	1	75	D75E	T490A
nsp1	hCoV-19__USA__WI-UW-235__2020_EPI_ISL_428331_2020-03-28_	1	75	D75E	T490A
nsp1	hCoV-19__USA__WI-UW-245__2020_EPI_ISL_428341_2020-03-28_	1	75	D75E	T490A
nsp1	hCoV-19__USA__WI-UW-252__2020_EPI_ISL_428726_2020-03-24_	1	75	D75E	T490A
nsp1	hCoV-19__USA__WI-UW-28__2020_EPI_ISL_421286_2020-03-25_	1	75	D75E	T490A
nsp1	hCoV-19__USA__WI-UW-33__2020_EPI_ISL_421291_2020-03-23_	1	75	D75E	T490A
nsp1	hCoV-19__USA__WY-WYPHL-00029__2020_EPI_ISL_462922_2020-03-21_	1	75	D75E	T490A
nsp1	hCoV-19__Wuhan__HB-WH5-231__2020_EPI_ISL_454974_2020-02-17_	1	75	D75E	T490A
nsp1	hCoV-19__USA__CA-CZB-1044__2020_EPI_ISL_437044_2020-03-31_	1	76	A76T	G491A
nsp1	hCoV-19__USA__CA-CZB-1047__2020_EPI_ISL_437047_2020-04-03_	1	76	A76T	G491A
nsp1	hCoV-19__USA__CA-CZB-1060__2020_EPI_ISL_437060_2020-04-08_	1	76	A76T	G491A
nsp1	hCoV-19__USA__CA-CZB-1061__2020_EPI_ISL_437061_2020-04-09_	1	76	A76T	G491A
nsp1	hCoV-19__USA__CA-CZB-1062__2020_EPI_ISL_437062_2020-04-10_	1	76	A76T	G491A
nsp1	hCoV-19__USA__CA-CZB-1076__2020_EPI_ISL_437076_2020-04-07_	1	76	A76T	G491A
nsp1	hCoV-19__USA__CA-CZB-1077__2020_EPI_ISL_437077_2020-04-07_	1	76	A76T	G491A
nsp1	hCoV-19__USA__CA-CZB-1083__2020_EPI_ISL_437083_2020-04-09_	1	76	A76T	G491A
nsp1	hCoV-19__USA__CA-CZB-1088__2020_EPI_ISL_437088_2020-04-05_	1	76	A76T	G491A
nsp1	hCoV-19__USA__CA-CZB-1090__2020_EPI_ISL_444024_2020-05-01_	1	76	A76T	G491A
nsp1	hCoV-19__USA__CA-CZB-1092__2020_EPI_ISL_444026_2020-05-01_	1	76	A76T	G491A
nsp1	hCoV-19__USA__CA-CZB-1236__2020_EPI_ISL_454656_2020-05-12_	1	76	A76T	G491A
nsp1	hCoV-19__USA__CA-CZB-1239__2020_EPI_ISL_454659_2020-05-12_	1	76	A76T	G491A
nsp1	hCoV-19__Brazil__RJ-1595__2020_EPI_ISL_467346_2020-04-02_	1	76	A76V	C492t
nsp1	hCoV-19__England__NOTT-1107DA__2020_EPI_ISL_441860_2020-04-20_	1	76	A76V	C492T
nsp1	hCoV-19__Switzerland__120040__2020_EPI_ISL_468229_2020-04-20_	1	76	A76V	C492T
nsp1	hCoV-19__Wales__PHWC-3191A__2020_EPI_ISL_446504_2020-04-11_	1	77	R77L	G495T
nsp1	hCoV-19__Scotland__CVR3392__2020_EPI_ISL_456819_2020-05-09_	1	77	R77Q	G495A
nsp1	hCoV-19__Scotland__EDB3450__2020_EPI_ISL_439265_2020-04-10_	1	78	T78I	C498T
nsp1	hCoV-19__India__ILSCV20407__2020_EPI_ISL_463075_2020-05-15_	1	79	A79T	G500A
nsp1	hCoV-19__England__SHEF-CB5E4__2020_EPI_ISL_432510_2020-03-27_	1	80	P80S	C503T
nsp1	hCoV-19__USA__WA-UW-1677__2020_EPI_ISL_424214_2020-03-20_	1	80	P80S	C503T
nsp1	hCoV-19__India__CCMB_J230__2020_EPI_ISL_447572_2020-04-01_	1	81	H81Y	C506T
nsp1	hCoV-19__India__CCMB_K500__2020_EPI_ISL_447866_2020-04-14_	1	81	H81Y	C506T
nsp1	hCoV-19__Singapore__351__2020_EPI_ISL_469106_2020-03-28_	1	81	H81Y	C506T
nsp1	hCoV-19__USA__NY-PV09432__2020_EPI_ISL_450109_2020-03-12_	1	81	H81Y	C506T
nsp1	hCoV-19__USA__VA-DCLS-0264__2020_EPI_ISL_452837_2020-04-20_	1	81	H81Y	C506T
nsp1	hCoV-19__England__LIVE-9CB80__2020_EPI_ISL_440936_2020-04-25_	1	81	H81R	A507G
nsp1	hCoV-19__Sweden__20-50241__2020_EPI_ISL_455882_2020-03-07_	1	82	G82S	G509A
nsp1	hCoV-19__Israel__990059230__2020_EPI_ISL_447276_2020-03-25_	1	82	G82D	G510A
nsp1	hCoV-19__Taiwan__NTU16__2020_EPI_ISL_422418_2020-03-19_	1	82	G82D	G510A
nsp1	hCoV-19__India__NCDC-3176__2020_EPI_ISL_436427_2020-04-05_	1	83	H83N	C512a
nsp1	hCoV-19__Belgium__CGP-0325334__2020_EPI_ISL_462188_2020-03-25_	1	83	H83Y	C512T
nsp1	hCoV-19__Scotland__EDB735__2020_EPI_ISL_433234_2020-04-02_	1	83	H83Y	C512T
nsp1	hCoV-19__USA__NY-NYUMC352__2020_EPI_ISL_430379_2020-04-07_	1	83	H83Y	C512T
nsp1	hCoV-19__England__NORT-28BDD7__2020_EPI_ISL_457315_2020-05-09_	1	83	H83R	A513G
nsp1	hCoV-19__England__NORT-28BF1D__2020_EPI_ISL_457316_2020-05-10_	1	83	H83R	A513G
nsp1	hCoV-19__Netherlands__Friesland_15__2020_EPI_ISL_455118_2020-03-31_	1	83	H83R	A513G
nsp1	hCoV-19__Switzerland__GE4807__2020_EPI_ISL_429215_2020-03-23_	1	85	M85V	A518G
nsp1	hCoV-19__England__BRIS-1296B3__2020_EPI_ISL_458851_2020-03-31_	1	85	M85I	G520T
nsp1	hCoV-19__England__CAMB-1AE22B__2020_EPI_ISL_459474_2020-04-27_	1	85	M85I	G520A
nsp1	hCoV-19__England__CAMB-8141A__2020_EPI_ISL_442585_2020-04-10_	1	85	M85I	G520T
nsp1	hCoV-19__Luxembourg__LNS3923316__2020_EPI_ISL_459898_2020-05-13_	1	85	M85I	G520T
nsp1	hCoV-19__Luxembourg__LNS5742995__2020_EPI_ISL_445055_2020-04-22_	1	85	M85I	G520T
nsp1	hCoV-19__Luxembourg__LNS7342327__2020_EPI_ISL_459905_2020-05-12_	1	85	M85I	G520T
nsp1	hCoV-19__Scotland__EDB4362__2020_EPI_ISL_449297_2020-04-25_	1	85	M85I	G520T
nsp1	hCoV-19__United_Arab_Emirates__L9766__2020_EPI_ISL_435142_2020-03-14	1	85	M85I	G520T
nsp1	hCoV-19__USA__WA-S302__2020_EPI_ISL_430156_2020-03-04_	1	85	M85I	G520A
nsp1	hCoV-19__Belgium__VDLM-0330305__2020_EPI_ISL_462159_2020-03-30_	1	86	V86F	G521T
nsp1	hCoV-19__England__CAMB-840D7__2020_EPI_ISL_438735_2020-04-26_	1	87	E87D	G526T
nsp1	hCoV-19__Iceland__267__2020_EPI_ISL_417595_2020-03-17_	1	87	E87D	G526T
nsp1	hCoV-19__Iceland__290__2020_EPI_ISL_417619_2020-03-18_	1	87	E87D	G526T
nsp1	hCoV-19__Iceland__462__2020_EPI_ISL_424485_2020-03-20_	1	87	E87D	G526T
nsp1	hCoV-19__Romania__284508__2020_EPI_ISL_455471_2020-05-14_	1	87	E87D	G526T
nsp1	hCoV-19__Romania__285388__2020_EPI_ISL_455476_2020-05-17_	1	87	E87D	G526T
nsp1	hCoV-19__Wales__PHWC-26347__2020_EPI_ISL_422361_2020-03-26_	1	87	E87D	G526T
nsp1	hCoV-19__Wales__PHWC-2BE9C__2020_EPI_ISL_445861_2020-04-10_	1	87	E87D	G526T
nsp1	hCoV-19__Wales__PHWC-2BF20__2020_EPI_ISL_445870_2020-04-08_	1	87	E87D	G526T
nsp1	hCoV-19__England__OXON-AD0AB__2020_EPI_ISL_448559_2020-04-07_	1	90	A90T	G533A
nsp1	hCoV-19__England__CAMB-75E1B__2020_EPI_ISL_438455_2020-03-28_	1	90	A90V	C534T
nsp1	hCoV-19__England__CAMB-7820D__2020_EPI_ISL_433706_2020-04-05_	1	90	A90V	C534T
nsp1	hCoV-19__England__CAMB-785AA__2020_EPI_ISL_433752_2020-04-05_	1	90	A90V	C534T
nsp1	hCoV-19__England__CAMB-7B55C__2020_EPI_ISL_433974_2020-04-13_	1	90	A90V	C534T
nsp1	hCoV-19__England__CAMB-7BC2A__2020_EPI_ISL_442182_2020-04-04_	1	90	A90V	C534T
nsp1	hCoV-19__England__CAMB-7EE6D__2020_EPI_ISL_442984_2020-04-07_	1	90	A90V	C534T
nsp1	hCoV-19__England__CAMB-7EF2E__2020_EPI_ISL_442945_2020-04-07_	1	90	A90V	C534T
nsp1	hCoV-19__Wales__PHWC-33866__2020_EPI_ISL_446758_2020-04-20_	1	90	A90V	C534T
nsp1	hCoV-19__England__20119009204__2020_EPI_ISL_465025_2020-03-12_	1	91	E91D	A538c
nsp1	hCoV-19__Canada__QC_AI3__2020_EPI_ISL_463916_2020-04-10_	1	92	L92F	C539t
nsp1	hCoV-19__England__CAMB-7B96F__2020_EPI_ISL_441658_2020-04-04_	1	92	L92F	C539T
nsp1	hCoV-19__Netherlands__Utrecht_34__2020_EPI_ISL_461232_2020-04-27_	1	92	L92F	C539T
nsp1	hCoV-19__Scotland__CVR807__2020_EPI_ISL_439115_2020-03-27_	1	92	L92F	C539T
nsp1	hCoV-19__USA__NY-NYUMC199__2020_EPI_ISL_427494_2020-04-01_	1	92	L92F	C539T
nsp1	hCoV-19__USA__WA-UW-10131__2020_EPI_ISL_461475_2020-05-29_	1	92	L92F	C539T
nsp1	hCoV-19__Australia__NSW334__2020_EPI_ISL_451596_2020-03-23_	1	93	E93K	G542A
nsp1	hCoV-19__England__NORT-2892F8__2020_EPI_ISL_458713_2020-03-29_	1	93	E93D	A544T
nsp1	hCoV-19__USA__CA-CZB-1734__2020_EPI_ISL_468655_2020-05-13_	1	95	I95T	T549C
nsp1	hCoV-19__Spain__COV000936__2020_EPI_ISL_452636_2020-03-28_	1	96	Q96H	G553T
nsp1	hCoV-19__USA__WI-UW-77__2020_EPI_ISL_421335_2020-03-19_	1	98	G98V	G558T
nsp1	hCoV-19__France__IDF3235__2020_EPI_ISL_420064_2020-03-23_	1	99	R99C	C560T
nsp1	hCoV-19__Norway__2093__2020_EPI_ISL_420310_2020-03-16_	1	99	R99C	C560T
nsp1	hCoV-19__Portugal__PT0575__2020_EPI_ISL_454298_2020-04-11_	1	99	R99H	G561A
nsp1	hCoV-19__USA__FL-BPHL-0067__2020_EPI_ISL_445010_2020-04-17_	1	99	R99H	G561A
nsp1	hCoV-19__USA__FL-BPHL-043__2020_EPI_ISL_436547_2020-04-17_	1	99	R99H	G561A
nsp1	hCoV-19__Belgium__ULG-10029__2020_EPI_ISL_421203_2020-03-30_	1	100	S100C	A563T
nsp1	hCoV-19__Australia__VIC1621__2020_EPI_ISL_456529_2020-05-06_	1	100	S100N	G564A
nsp1	hCoV-19__England__20129174304__2020_EPI_ISL_424148_2020-03-20_	1	101	G101S	G566a
nsp1	hCoV-19__England__CAMB-795B8__2020_EPI_ISL_441119_2020-04-03_	1	102	E102K	G569A
nsp1	hCoV-19__USA__CA-CZB-1203__2020_EPI_ISL_450452_2020-03-26_	1	102	E102G	A570G
nsp1	hCoV-19__Wales__PHWC-2658D__2020_EPI_ISL_422346_2020-03-26_	1	103	T103A	A572G
nsp1	hCoV-19__Belgium__RT-03035__2020_EPI_ISL_417430_2020-03-03_	1	104	L104F	C575T
nsp1	hCoV-19__Belgium__RT-030460__2020_EPI_ISL_418989_2020-03-04_	1	104	L104F	C575T
nsp1	hCoV-19__England__SHEF-C676B__2020_EPI_ISL_457612_2020-04-14_	1	104	L104I	C575A
nsp1	hCoV-19__Spain__COV002758__2020_EPI_ISL_467270_2020-04-07_	1	104	L104H	T576A
nsp1	hCoV-19__USA__IL-UW-1265__2020_EPI_ISL_422961_2020-03-13_	1	105	G105S	G578A
nsp1	hCoV-19__USA__MI-MDHHS-SC20033__2020_EPI_ISL_437120_2020-03-18_	1	105	G105S	G578A
nsp1	hCoV-19__USA__NM-UNM-00041__2020_EPI_ISL_467622_2020-03-16_	1	105	G105S	G578A
nsp1	hCoV-19__USA__TX-HMH0114__2020_EPI_ISL_434816_2020-03-20_	1	105	G105S	G578A
nsp1	hCoV-19__Henan__IVDC-HeN-002__2020_EPI_ISL_408487_2020-01-20_	1	106	V106I	G581A
nsp1	hCoV-19__Wales__PHWC-283FA__2020_EPI_ISL_432031_2020-03-27_	1	106	V106I	G581A
nsp1	hCoV-19__USA__NM-UNM-00080__2020_EPI_ISL_467537_2020-03-25_	1	106	V106A	T582C
nsp1	hCoV-19__USA__NY-NYUMC839__2020_EPI_ISL_456111_2020-04-24_	1	106	V106A	T582C
nsp1	hCoV-19__Colombia__GUR-0920__2020_EPI_ISL_447753_2020-03-30_	1	107	L107F	C584T
nsp1	hCoV-19__USA__CT-Yale-029__2020_EPI_ISL_419522_2020-03-18_	1	107	L107F	C584T
nsp1	hCoV-19__Australia__NSW223__2020_EPI_ISL_451489_2020-03-26_	1	110	H110Y	C593T
nsp1	hCoV-19__Denmark__ALAB-HH-224__2020_EPI_ISL_452074_2020-04-28_	1	110	H110Y	C593T
nsp1	hCoV-19__England__20149049104__2020_EPI_ISL_466203_2020-04-03_	1	110	H110Y	C593t
nsp1	hCoV-19__England__20166060104__2020_EPI_ISL_466558_2020-04-14_	1	110	H110Y	C593t
nsp1	hCoV-19__England__20194148101__2020_EPI_ISL_465620_2020-05-04_	1	110	H110Y	C593t
nsp1	hCoV-19__England__CAMB-728B6__2020_EPI_ISL_439941_2020-03-22_	1	110	H110Y	C593T
nsp1	hCoV-19__England__CAMB-7567D__2020_EPI_ISL_425420_2020-03-16_	1	110	H110Y	C593T
nsp1	hCoV-19__England__OXON-AE839__2020_EPI_ISL_448725_2020_	1	110	H110Y	C593T
nsp1	hCoV-19__England__PORT-2CF3B7__2020_EPI_ISL_453673_2020-04-27_	1	110	H110Y	C593T
nsp1	hCoV-19__England__PORT-2CF584__2020_EPI_ISL_453693_2020-05-02_	1	110	H110Y	C593T
nsp1	hCoV-19__Portugal__PT0627__2020_EPI_ISL_454350_2020-03-31_	1	110	H110Y	C593T
nsp1	hCoV-19__Scotland__EDB5040__2020_EPI_ISL_456952_2020-04-02_	1	110	H110Y	C593T
nsp1	hCoV-19__Singapore__309__2020_EPI_ISL_462427_2020-05-15_	1	110	H110Y	C593T
nsp1	hCoV-19__Sweden__20-07860__2020_EPI_ISL_450821_2020-04-23_	1	110	H110Y	C593T
nsp1	hCoV-19__Switzerland__120203__2020_EPI_ISL_468276_2020-04-28_	1	110	H110Y	C593T
nsp1	hCoV-19__USA__FL-BPHL-0065__2020_EPI_ISL_445008_2020-04-16_	1	110	H110Y	C593T
nsp1	hCoV-19__USA__FL-BPHL-0078__2020_EPI_ISL_445021_2020-04-30_	1	110	H110Y	C593T
nsp1	hCoV-19__USA__MN-GMF-02870__2020_EPI_ISL_455570_2020-05-10_	1	110	H110Y	C593T
nsp1	hCoV-19__Wales__PHWC-2C709__2020_EPI_ISL_445900_2020-03-31_	1	110	H110Y	C593T
nsp1	hCoV-19__USA__NM-UNM-00153__2020_EPI_ISL_467574_2020-04-03_	1	110	H110R	A594G
nsp1	hCoV-19__Singapore__102__2020_EPI_ISL_443194_2020-03-16_	1	110	H110Q	T595A
nsp1	hCoV-19__Sweden__20-07571__2020_EPI_ISL_445234_2020-04-20_	1	110	H110Q	T595A
nsp1	hCoV-19__England__BRIS-126768__2020_EPI_ISL_458949_2020-04-09_	1	111	V111L	G596T
nsp1	hCoV-19__Australia__VIC1612__2020_EPI_ISL_456522_2020-05-13_	1	112	G112C	G599T
nsp1	hCoV-19__Australia__VIC1665__2020_EPI_ISL_456566_2020-05-09_	1	112	G112C	G599T
nsp1	hCoV-19__England__201420033__2020_EPI_ISL_465897_2020-03-29_	1	112	G112C	G599t
nsp1	hCoV-19__England__CAMB-1B053C__2020_EPI_ISL_452889_2020-05-11_	1	112	G112S	G599A
nsp1	hCoV-19__England__CAMB-1B2F1E__2020_EPI_ISL_456736_2020-05-20_	1	112	G112S	G599A
nsp1	hCoV-19__England__CAMB-1B3681__2020_EPI_ISL_461567_2020-05-25_	1	112	G112S	G599A
nsp1	hCoV-19__England__OXON-AF188__2020_EPI_ISL_448817_2020-03-24_	1	112	G112D	G600A
nsp1	hCoV-19__England__OXON-AF2A3__2020_EPI_ISL_448822_2020-03-24_	1	112	G112D	G600A
nsp1	hCoV-19__Northern_Ireland__NIRE-FB378__2020_EPI_ISL_441414_2020-03-18	1	112	G112D	G600A
nsp1	hCoV-19__Sweden__20-08154__2020_EPI_ISL_430852_2020-03-11_	1	112	G112D	G600A
nsp1	hCoV-19__England__CAMB-1B0086__2020_EPI_ISL_448105_2020_	1	112	G112V	G600T
nsp1	hCoV-19__Australia__VIC626__2020_EPI_ISL_426930_2020-03-28_	1	114	I114T	T606C
nsp1	hCoV-19__Japan__Donner27__2020_EPI_ISL_438971_2020-04-24_	1	114	I114T	T606C
nsp1	hCoV-19__USA__CA-CZB-1215__2020_EPI_ISL_450464_2020-04-07_	1	114	I114T	T606C
nsp1	hCoV-19__USA__NY-PV09315__2020_EPI_ISL_450007_2020-03-21_	1	115	P115S	C608T
nsp1	hCoV-19__USA__WA-S688__2020_EPI_ISL_449858_2020-04-08_	1	115	P115L	C609T
nsp1	hCoV-19__England__CAMB-8122F__2020_EPI_ISL_442958_2020-04-10_	1	116	V116L	G611T
nsp1	hCoV-19__Denmark__ALAB-SSI450__2020_EPI_ISL_429537_2020-03-24_	1	116	V116M	G611A
nsp1	hCoV-19__Denmark__ALAB-SSI470__2020_EPI_ISL_429550_2020-03-25_	1	116	V116M	G611A
nsp1	hCoV-19__Scotland__EDB314__2020_EPI_ISL_425968_2020-03-28_	1	117	A117S	G614T
nsp1	hCoV-19__Scotland__EDB736__2020_EPI_ISL_433235_2020-04-02_	1	117	A117S	G614T
nsp1	hCoV-19__England__CAMB-75130__2020_EPI_ISL_440400_2020-03-16_	1	117	A117T	G614A
nsp1	hCoV-19__England__CAMB-75604__2020_EPI_ISL_425413_2020-03-16_	1	117	A117T	G614A
nsp1	hCoV-19__England__SHEF-C5F64__2020_EPI_ISL_462021_2020-04-29_	1	117	A117T	G614A
nsp1	hCoV-19__USA__CA3__2020_EPI_ISL_408008_2020-01-29_	1	117	A117T	G614A
nsp1	hCoV-19__USA__CA4__2020_EPI_ISL_408009_2020-01-29_	1	117	A117T	G614A
nsp1	hCoV-19__England__20138019604__2020_EPI_ISL_423295_2020-03-26_	1	117	A117V	C615t
nsp1	hCoV-19__Netherlands__NA_246__2020_EPI_ISL_422780_2020-03-29_	1	117	A117V	C615T
nsp1	hCoV-19__Portugal__PT0402__2020_EPI_ISL_454126_2020-04-22_	1	118	Y118H	T617C
nsp1	hCoV-19__Portugal__PT0552__2020_EPI_ISL_454275_2020-04-07_	1	118	Y118H	T617C
nsp1	hCoV-19__Belgium__ULG-0189__2020_EPI_ISL_447129_2020-03-23_	1	118	Y118C	A618G
nsp1	hCoV-19__Belgium__ULG-10008__2020_EPI_ISL_421187_2020-03-30_	1	118	Y118C	A618G
nsp1	hCoV-19__Belgium__ULG-10040__2020_EPI_ISL_421208_2020-03-30_	1	118	Y118C	A618G
nsp1	hCoV-19__Belgium__ULG-10060__2020_EPI_ISL_424663_2020-04-05_	1	118	Y118C	A618G
nsp1	hCoV-19__Belgium__ULG-10077__2020_EPI_ISL_424642_2020-04-04_	1	118	Y118C	A618G
nsp1	hCoV-19__Belgium__ULG-10081__2020_EPI_ISL_424640_2020-04-03_	1	118	Y118C	A618G
nsp1	hCoV-19__Belgium__ULG-10100__2020_EPI_ISL_427351_2020-04-07_	1	118	Y118C	A618G
nsp1	hCoV-19__Belgium__ULG-9558__2020_EPI_ISL_418645_2020-03-21_	1	118	Y118C	A618G
nsp1	hCoV-19__Belgium__ULG-9716__2020_EPI_ISL_418657_2020-03-22_	1	118	Y118C	A618G
nsp1	hCoV-19__Canada__BC_21105219__2020_EPI_ISL_462790_2020-03_	1	118	Y118C	A618G
nsp1	hCoV-19__Canada__BC_7493713__2020_EPI_ISL_418844_2020-03-12_	1	118	Y118C	A618G
nsp1	hCoV-19__France__ARA09451__2020_EPI_ISL_418415_2020-03-15_	1	118	Y118C	A618G
nsp1	hCoV-19__France__KRA-ROB__2020_EPI_ISL_424993_2020-03_	1	118	Y118C	A618G
nsp1	hCoV-19__France__Valence_532__2020_EPI_ISL_416749_2020-03-04_	1	118	Y118C	A618G
nsp1	hCoV-19__Luxembourg__LNS0364174__2020_EPI_ISL_434503_2020-04-12_	1	118	Y118C	A618G
nsp1	hCoV-19__Luxembourg__LNS0461939__2020_EPI_ISL_434499_2020-04-15_	1	118	Y118C	A618G
nsp1	hCoV-19__Luxembourg__LNS0814393__2020_EPI_ISL_429766_2020-03-23_	1	118	Y118C	A618G
nsp1	hCoV-19__Luxembourg__LNS1387711__2020_EPI_ISL_428944_2020-04-01_	1	118	Y118C	A618G
nsp1	hCoV-19__Luxembourg__LNS2209136__2020_EPI_ISL_434497_2020-04-12_	1	118	Y118C	A618G
nsp1	hCoV-19__Luxembourg__LNS2247193__2020_EPI_ISL_419577_2020-03-12_	1	118	Y118C	A618G
nsp1	hCoV-19__Luxembourg__LNS3059908__2020_EPI_ISL_459895_2020-05-18_	1	118	Y118C	A618G
nsp1	hCoV-19__Luxembourg__LNS3257811__2020_EPI_ISL_429773_2020-04-09_	1	118	Y118C	A618G
nsp1	hCoV-19__Luxembourg__LNS4885848__2020_EPI_ISL_428941_2020-04-03_	1	118	Y118C	A618G
nsp1	hCoV-19__Luxembourg__LNS6603085__2020_EPI_ISL_419593_2020-03-16_	1	118	Y118C	A618G
nsp1	hCoV-19__Luxembourg__LNS6944114__2020_EPI_ISL_459904_2020-03-30_	1	118	Y118C	A618G
nsp1	hCoV-19__Luxembourg__LNS7812353__2020_EPI_ISL_429793_2020-03-27_	1	118	Y118C	A618G
nsp1	hCoV-19__Luxembourg__LNS8188502__2020_EPI_ISL_419598_2020-03-14_	1	118	Y118C	A618G
nsp1	hCoV-19__Luxembourg__LNS8655659__2020_EPI_ISL_434492_2020-04-12_	1	118	Y118C	A618G
nsp1	hCoV-19__Luxembourg__LNS9175349__2020_EPI_ISL_434507_2020-04-12_	1	118	Y118C	A618G
nsp1	hCoV-19__Luxembourg__LNS9273149__2020_EPI_ISL_434508_2020-04-09_	1	118	Y118C	A618G
nsp1	hCoV-19__Luxembourg__LNS9371718__2020_EPI_ISL_417526_2020-03-18_	1	118	Y118C	A618G
nsp1	hCoV-19__env__Wuhan__IVDC-HBF54__2020_EPI_ISL_408512_2020-01-01_	1	119	R119C	C620T
nsp1	hCoV-19__England__CAMB-1B2594__2020_EPI_ISL_456695_2020-05-15_	1	119	R119H	G621A
nsp1	hCoV-19__England__LOND-D53CF__2020_EPI_ISL_444216_2020-04-15_	1	119	R119H	G621A
nsp1	hCoV-19__South_Africa__KRISP-0138__2020_EPI_ISL_467490_2020-05-14	1	119	R119H	G621A
nsp1	hCoV-19__USA__WA-S742__2020_EPI_ISL_449912_2020-04-13_	1	119	R119H	G621A
nsp1	hCoV-19__England__CAMB-72D6C__2020_EPI_ISL_440121_2020-03-23_	1	120	K120E	A623G
nsp1	hCoV-19__DRC__3834__2020_EPI_ISL_447247_2020-04-25_	1	120	K120N	G625T
nsp1	hCoV-19__USA__NY-PV09190__2020_EPI_ISL_422547_2020-03-20_	1	120	K120N	G625T
nsp1	hCoV-19__Wuhan__HB-WH2-146__2020_EPI_ISL_455370_2020-02-24_	1	120	K120N	G625T
nsp1	hCoV-19__Australia__VIC778__2020_EPI_ISL_427053_2020-03-31_	1	121	V121F	G626T
nsp1	hCoV-19__Sichuan__SC-GA-066__2020_EPI_ISL_451317_2020-02-03_	1	121	V121F	G626T
nsp1	hCoV-19__USA__CT-UW-6564__2020_EPI_ISL_437865_2020-04-02_	1	121	V121I	G626A
nsp1	hCoV-19__Scotland__CVR2263__2020_EPI_ISL_453037_2020-04-11_	1	122	L122F	C629T
nsp1	hCoV-19__Thailand__Bangkok_2972__2020_EPI_ISL_455586_2020-03-17_	1	122	L122F	C629T
nsp1	hCoV-19__USA__MD-HP00067__2020_EPI_ISL_457808_2020-03-11_	1	122	L122F	C629T
nsp1	hCoV-19__USA__MD-HP00158__2020_EPI_ISL_457787_2020-03-30_	1	122	L122F	C629T
nsp1	hCoV-19__USA__NY-NYUMC443__2020_EPI_ISL_435510_2020-04-14_	1	122	L122F	C629T
nsp1	hCoV-19__England__CAMB-7F51C__2020_EPI_ISL_443037_2020-04-08_	1	123	L123F	C632T
nsp1	hCoV-19__England__20149005904__2020_EPI_ISL_466113_2020-03-31_	1	124	R124C	C635t
nsp1	hCoV-19__England__20168006504__2020_EPI_ISL_466602_2020-04-17_	1	124	R124C	C635t
nsp1	hCoV-19__England__BRIS-12AA98__2020_EPI_ISL_458369_2020-04-29_	1	124	R124C	C635T
nsp1	hCoV-19__England__CAMB-1ABEB1__2020_EPI_ISL_444341_2020-04-29_	1	124	R124C	C635T
nsp1	hCoV-19__England__CAMB-1AE4BC__2020_EPI_ISL_459456_2020-04-28_	1	124	R124C	C635T
nsp1	hCoV-19__England__CAMB-7441A__2020_EPI_ISL_425289_2020-03-21_	1	124	R124C	C635T
nsp1	hCoV-19__England__CAMB-75E75__2020_EPI_ISL_438387_2020-03-29_	1	124	R124C	C635T
nsp1	hCoV-19__England__CAMB-77004__2020_EPI_ISL_425450_2020-03-31_	1	124	R124C	C635T
nsp1	hCoV-19__England__CAMB-7814C__2020_EPI_ISL_441110_2020-04-01_	1	124	R124C	C635T
nsp1	hCoV-19__England__CAMB-78786__2020_EPI_ISL_433770_2020-04-05_	1	124	R124C	C635T
nsp1	hCoV-19__England__CAMB-7A326__2020_EPI_ISL_441060_2020-04-02_	1	124	R124C	C635T
nsp1	hCoV-19__England__CAMB-7A942__2020_EPI_ISL_441052_2020-04-03_	1	124	R124C	C635T
nsp1	hCoV-19__England__CAMB-7AF7D__2020_EPI_ISL_433900_2020-04-10_	1	124	R124C	C635T
nsp1	hCoV-19__England__CAMB-7D89D__2020_EPI_ISL_442307_2020-04-06_	1	124	R124C	C635T
nsp1	hCoV-19__England__CAMB-7DBD0__2020_EPI_ISL_441673_2020-04-06_	1	124	R124C	C635T
nsp1	hCoV-19__England__CAMB-7DE8C__2020_EPI_ISL_442202_2020-04-06_	1	124	R124C	C635T
nsp1	hCoV-19__England__CAMB-7E270__2020_EPI_ISL_434058_2020-04-17_	1	124	R124C	C635T
nsp1	hCoV-19__England__CAMB-7F303__2020_EPI_ISL_442904_2020-04-08_	1	124	R124C	C635T
nsp1	hCoV-19__England__CAMB-80F47__2020_EPI_ISL_444450_2020-04-15_	1	124	R124C	C635T
nsp1	hCoV-19__England__CAMB-81CB8__2020_EPI_ISL_442621_2020-04-12_	1	124	R124C	C635T
nsp1	hCoV-19__England__CAMB-81F73__2020_EPI_ISL_438599_2020-04-22_	1	124	R124C	C635T
nsp1	hCoV-19__England__CAMB-82DB4__2020_EPI_ISL_443387_2020-04-13_	1	124	R124C	C635T
nsp1	hCoV-19__England__CAMB-8382B__2020_EPI_ISL_443568_2020-04-14_	1	124	R124C	C635T
nsp1	hCoV-19__England__NORW-EB9F1__2020_EPI_ISL_457466_2020-05-09_	1	124	R124C	C635T
nsp1	hCoV-19__England__SHEF-CB7FD__2020_EPI_ISL_442391_2020-04-08_	1	124	R124C	C635T
nsp1	hCoV-19__Iceland__143__2020_EPI_ISL_417794_2020-03-12_	1	124	R124C	C635T
nsp1	hCoV-19__India__CCMB_C4-15__2020_EPI_ISL_447587_2020-04-20_	1	124	R124C	C635T
nsp1	hCoV-19__India__CCMB_J107__2020_EPI_ISL_447849_2020-04-01_	1	124	R124C	C635T
nsp1	hCoV-19__India__NCDC-3162__2020_EPI_ISL_436423_2020-04-05_	1	124	R124C	C635t
nsp1	hCoV-19__Netherlands__NoordBrabant_132__2020_EPI_ISL_461167_2020-04-10_	1	124	R124C	C635T
nsp1	hCoV-19__Northern_Ireland__NIRE-10200D__2020_EPI_ISL_441366_2020-03-23	1	124	R124C	C635T
nsp1	hCoV-19__Oman__RESP-20-837__2020_EPI_ISL_457704_2020-02-24_	1	124	R124C	C635T
nsp1	hCoV-19__Russia__Moscow-71602__2020_EPI_ISL_428877_2020-03-19_	1	124	R124C	C635T
nsp1	hCoV-19__Scotland__CVR2840__2020_EPI_ISL_448196_2020-04-21_	1	124	R124C	C635T
nsp1	hCoV-19__Sichuan__SC-MY-053__2020_EPI_ISL_451319_2020-01-27_	1	124	R124C	C635T
nsp1	hCoV-19__Spain__Canarias201811__2020_EPI_ISL_455325_2020-03-05_	1	124	R124C	C635T
nsp1	hCoV-19__Switzerland__100137__2020_EPI_ISL_451721_2020-03-16_	1	124	R124C	C635T
nsp1	hCoV-19__Taiwan__NTU20__2020_EPI_ISL_422421_2020-03-19_	1	124	R124C	C635T
nsp1	hCoV-19__Iceland__427__2020_EPI_ISL_424451_2020-03-20_	1	127	G127D	G645A
nsp1	hCoV-19__Netherlands__Utrecht_33__2020_EPI_ISL_461231_2020-04-25_	1	128	N128D	A647G
nsp1	hCoV-19__USA__VA-DCLS-0049__2020_EPI_ISL_426457_2020-03-30_	1	129	K129N	A652T
nsp1	hCoV-19__USA__VA-DCLS-0058__2020_EPI_ISL_426466_2020-03-31_	1	129	K129N	A652T
nsp1	hCoV-19__USA__VA-DCLS-0059__2020_EPI_ISL_426467_2020-03-31_	1	129	K129N	A652T
nsp1	hCoV-19__Philippines__PGC04__2020_EPI_ISL_434556_2020-03-26_	1	131	A131T	G656A
nsp1	hCoV-19__England__20156001404__2020_EPI_ISL_466281_2020-04-07_	1	131	A131V	C657t
nsp1	hCoV-19__England__201090958__2020_EPI_ISL_464610_2020-03-08_	1	132	G132C	G659t
nsp1	hCoV-19__New_Zealand__20VR1847__2020_EPI_ISL_456283_2020-03-28	1	132	G132S	G659A
nsp1	hCoV-19__Australia__VIC446__2020_EPI_ISL_426742_2020-03-27_	1	132	G132V	G660T
nsp1	hCoV-19__India__NIV-8187__2020_EPI_ISL_454553_2020-04-02_	1	133	G133C	G662T
nsp1	hCoV-19__Scotland__EDB513__2020_EPI_ISL_426011_2020-03-31_	1	133	G133C	G662T
nsp1	hCoV-19__England__20164084904__2020_EPI_ISL_466487_2020-04-15_	1	133	G133D	G663a
nsp1	hCoV-19__England__20164087204__2020_EPI_ISL_466491_2020-04-14_	1	133	G133D	G663a
nsp1	hCoV-19__England__20169034704__2020_EPI_ISL_465234_2020-04-16_	1	133	G133D	G663a
nsp1	hCoV-19__Scotland__CVR2966__2020_EPI_ISL_461611_2020-04-23_	1	136	Y136C	A672G
nsp1	hCoV-19__India__RMRC103__2020_EPI_ISL_455749_2020-05-06_	1	137	G137C	G674T
nsp1	hCoV-19__USA__NJ-NYUMC83__2020_EPI_ISL_421584_2020-03-18_	1	137	G137A	G675C
nsp1	hCoV-19__England__201620535__2020_EPI_ISL_466425_2020-03-26_	1	137	G137D	G675a
nsp1	hCoV-19__France__IDF2536__2020_EPI_ISL_421504_2020-03-14_	1	137	G137D	G675A
nsp1	hCoV-19__Russia__StPetersburg-RII4988S__2020_EPI_ISL_430083_2020-04-10_	1	137	G137V	G675T
nsp1	hCoV-19__USA__CA-CZB-1733__2020_EPI_ISL_468654_2020-05-13_	1	138	A138S	G677T
nsp1	hCoV-19__Australia__SAP246__2020_EPI_ISL_468014_2020-03-26_	1	138	A138T	G677A
nsp1	hCoV-19__England__CAMB-1AD6B7__2020_EPI_ISL_447995_2020-05-01_	1	138	A138T	G677A
nsp1	hCoV-19__England__CAMB-1AF891__2020_EPI_ISL_459307_2020-05-01_	1	138	A138T	G677A
nsp1	hCoV-19__England__CAMB-74061__2020_EPI_ISL_440349_2020-03-18_	1	138	A138T	G677A
nsp1	hCoV-19__England__CAMB-74526__2020_EPI_ISL_425302_2020-03-27_	1	138	A138T	G677A
nsp1	hCoV-19__England__CAMB-7ACA3__2020_EPI_ISL_433862_2020-04-06_	1	138	A138T	G677A
nsp1	hCoV-19__England__LOND-D4287__2020_EPI_ISL_444108_2020-04-06_	1	138	A138T	G677A
nsp1	hCoV-19__England__LOND-D4BF5__2020_EPI_ISL_449662_2020-04-14_	1	138	A138T	G677A
nsp1	hCoV-19__England__LOND-D5013__2020_EPI_ISL_444193_2020-04-14_	1	138	A138T	G677A
nsp1	hCoV-19__England__LOND-D5936__2020_EPI_ISL_457280_2020-04-16_	1	138	A138T	G677A
nsp1	hCoV-19__Ghana__2914_S8__2020_EPI_ISL_422399_2020-03-30_	1	138	A138T	G677A
nsp1	hCoV-19__Malaysia__IMR_WC1114__2020_EPI_ISL_455793_2020-02-29_	1	138	A138T	G677A
nsp1	hCoV-19__USA__NY-NYUMC137__2020_EPI_ISL_424944_2020-04-01_	1	138	A138T	G677A
nsp1	hCoV-19__Wales__PHWC-247E3__2020_EPI_ISL_432326_2020-03_	1	138	A138T	G677A
nsp1	hCoV-19__Australia__VIC554__2020_EPI_ISL_426815_2020-03-25_	1	138	A138V	C678T
nsp1	hCoV-19__England__20148006204__2020_EPI_ISL_466052_2020-03-31_	1	138	A138V	C678t
nsp1	hCoV-19__England__BRIS-122F46__2020_EPI_ISL_440786_2020-04-01_	1	138	A138V	C678T
nsp1	hCoV-19__England__BRIS-128F6E__2020_EPI_ISL_458839_2020-04-18_	1	138	A138V	C678T
nsp1	hCoV-19__England__EXET-135405__2020_EPI_ISL_457057_2020-04-15_	1	138	A138V	C678T
nsp1	hCoV-19__England__EXET-1356E1__2020_EPI_ISL_457088_2020-04-12_	1	138	A138V	C678T
nsp1	hCoV-19__Australia__NSW263__2020_EPI_ISL_451528_2020-03-27_	1	139	D139N	G680A
nsp1	hCoV-19__Australia__NT28__2020_EPI_ISL_430631_2020_	1	139	D139N	G680A
nsp1	hCoV-19__Australia__VIC1071__2020_EPI_ISL_430581_2020-04-05_	1	139	D139N	G680A
nsp1	hCoV-19__Australia__VIC408__2020_EPI_ISL_426710_2020-03-26_	1	139	D139N	G680A
nsp1	hCoV-19__Australia__VIC444__2020_EPI_ISL_426741_2020-03-27_	1	139	D139N	G680A
nsp1	hCoV-19__Australia__VIC642__2020_EPI_ISL_426938_2020-03-29_	1	139	D139N	G680A
nsp1	hCoV-19__Australia__VIC759__2020_EPI_ISL_427035_2020-03-30_	1	139	D139N	G680A
nsp1	hCoV-19__Australia__VIC786__2020_EPI_ISL_427061_2020-03-30_	1	139	D139N	G680A
nsp1	hCoV-19__Australia__VIC918__2020_EPI_ISL_427152_2020-03-27_	1	139	D139N	G680A
nsp1	hCoV-19__Australia__VIC971__2020_EPI_ISL_430661_2020-03-27_	1	139	D139N	G680A
nsp1	hCoV-19__England__BRIS-121D6B__2020_EPI_ISL_440114_2020-03-31_	1	139	D139N	G680A
nsp1	hCoV-19__England__SHEF-C043D__2020_EPI_ISL_420217_2020-03-27_	1	139	D139N	G680A
nsp1	hCoV-19__England__SHEF-C5535__2020_EPI_ISL_448848_2020-04-15_	1	139	D139N	G680A
nsp1	hCoV-19__Scotland__EDB289__2020_EPI_ISL_456902_2020-03-27_	1	139	D139N	G680A
nsp1	hCoV-19__USA__FL-BPHL-0106__2020_EPI_ISL_445048_2020-04-29_	1	139	D139N	G680A
nsp1	hCoV-19__USA__FL-BPHL-047__2020_EPI_ISL_436551_2020-04-17_	1	139	D139N	G680A
nsp1	hCoV-19__USA__FL-BPHL-048__2020_EPI_ISL_436552_2020-04-17_	1	139	D139N	G680A
nsp1	hCoV-19__USA__WA-UW-6559__2020_EPI_ISL_437863_2020-04-05_	1	139	D139N	G680A
nsp1	hCoV-19__Wales__PHWC-31D78__2020_EPI_ISL_446563_2020-04-11_	1	139	D139N	G680A
nsp1	hCoV-19__Wales__PHWC-33796__2020_EPI_ISL_446747_2020-04-17_	1	139	D139N	G680A
nsp1	hCoV-19__Wales__PHWC-33AF7__2020_EPI_ISL_446786_2020-04-18_	1	139	D139N	G680A
nsp1	hCoV-19__Wales__PHWC-3459B__2020_EPI_ISL_446942_2020-04-18_	1	139	D139N	G680A
nsp1	hCoV-19__Wales__PHWC-2DE5E__2020_EPI_ISL_446030_2020-04-14_	1	139	D139Y	G680T
nsp1	hCoV-19__Wales__PHWC-2E2CA__2020_EPI_ISL_446083_2020-04-16_	1	139	D139Y	G680T
nsp1	hCoV-19__Wales__PHWC-2F108__2020_EPI_ISL_446202_2020-04-05_	1	139	D139Y	G680T
nsp1	hCoV-19__Wales__PHWC-3091B__2020_EPI_ISL_446293_2020-04-08_	1	139	D139Y	G680T
nsp1	hCoV-19__Wales__PHWC-309B1__2020_EPI_ISL_446302_2020-04-08_	1	139	D139Y	G680T
nsp1	hCoV-19__Wales__PHWC-30E0D__2020_EPI_ISL_446363_2020-04-09_	1	139	D139Y	G680T
nsp1	hCoV-19__Wales__PHWC-30E76__2020_EPI_ISL_446370_2020-04-09_	1	139	D139Y	G680T
nsp1	hCoV-19__Wales__PHWC-30ED0__2020_EPI_ISL_446376_2020-04-09_	1	139	D139Y	G680T
nsp1	hCoV-19__Wales__PHWC-31279__2020_EPI_ISL_446427_2020-04-10_	1	139	D139Y	G680T
nsp1	hCoV-19__Wales__PHWC-313D0__2020_EPI_ISL_446440_2020-04-12_	1	139	D139Y	G680T
nsp1	hCoV-19__Wales__PHWC-33DA3__2020_EPI_ISL_446821_2020-04-16_	1	139	D139Y	G680T
nsp1	hCoV-19__Wales__PHWC-33DC1__2020_EPI_ISL_446822_2020-04-16_	1	139	D139Y	G680T
nsp1	hCoV-19__Wales__PHWC-3474A__2020_EPI_ISL_446968_2020-04-20_	1	139	D139Y	G680T
nsp1	hCoV-19__Wales__PHWC-3480B__2020_EPI_ISL_446979_2020-04-16_	1	139	D139Y	G680T
nsp1	hCoV-19__USA__LA-EVTL087__2020_EPI_ISL_451248_2020-05-07_	1	139	D139G	A681G
nsp1	hCoV-19__Portugal__PT0527__2020_EPI_ISL_454251_2020-04-06_	1	142	S142P	T689C
nsp1	hCoV-19__France__B5359__2020_EPI_ISL_443272_2020-03-24_	1	142	S142L	C690T
nsp1	hCoV-19__France__B5434__2020_EPI_ISL_443279_2020-04-01_	1	142	S142L	C690T
nsp1	hCoV-19__France__B5456__2020_EPI_ISL_443281_2020-04-03_	1	142	S142L	C690T
nsp1	hCoV-19__Saudi_Arabia__KAUST-Makkah90__2020_EPI_ISL_437761_2020-04-02	1	143	F143L	T694A
nsp1	hCoV-19__USA__IL-UW-350__2020_EPI_ISL_450704_2020-04-18_	1	144	D144A	A696C
nsp1	hCoV-19__USA__IL-UW-357__2020_EPI_ISL_450711_2020-04-14_	1	144	D144A	A696C
nsp1	hCoV-19__USA__IL-UW-363__2020_EPI_ISL_450717_2020-04-17_	1	144	D144A	A696C
nsp1	hCoV-19__USA__IL-UW-365__2020_EPI_ISL_450719_2020-04-15_	1	144	D144A	A696C
nsp1	hCoV-19__USA__IL-UW-368__2020_EPI_ISL_450722_2020-04-14_	1	144	D144A	A696C
nsp1	hCoV-19__USA__WI-UW-137__2020_EPI_ISL_427444_2020-04-09_	1	144	D144A	A696C
nsp1	hCoV-19__USA__WI-UW-138__2020_EPI_ISL_427445_2020-04-12_	1	144	D144A	A696C
nsp1	hCoV-19__USA__WI-UW-153__2020_EPI_ISL_427460_2020-04-09_	1	144	D144A	A696C
nsp1	hCoV-19__USA__WI-UW-154__2020_EPI_ISL_427461_2020-04-12_	1	144	D144A	A696C
nsp1	hCoV-19__USA__WI-UW-320__2020_EPI_ISL_436614_2020-04-21_	1	144	D144A	A696C
nsp1	hCoV-19__Scotland__CVR50__2020_EPI_ISL_425778_2020-03-13_	1	145	L145F	A700T
nsp1	hCoV-19__Canada__Qc-L00240804__2020_EPI_ISL_465687_2020-03-27_	1	146	G146C	G701T
nsp1	hCoV-19__Canada__Qc-L00240893__2020_EPI_ISL_465692_2020-03-27_	1	146	G146C	G701T
nsp1	hCoV-19__Colombia__GUR-0787__2020_EPI_ISL_447750_2020-03-30_	1	146	G146C	G701T
nsp1	hCoV-19__Scotland__CVR1993__2020_EPI_ISL_433271_2020-04-09_	1	146	G146C	G701T
nsp1	hCoV-19__Spain__Valencia291__2020_EPI_ISL_436386_2020-03-17_	1	146	G146C	G701T
nsp1	hCoV-19__Wales__PHWC-344CB__2020_EPI_ISL_446930_2020-04-16_	1	146	G146C	G701T
nsp1	hCoV-19__Scotland__EDB4752__2020_EPI_ISL_453147_2020-05-07_	1	146	G146D	G702A
nsp1	hCoV-19__England__NOTT-110998__2020_EPI_ISL_441879_2020-04-30_	1	147	D147N	G704A
nsp1	hCoV-19__England__NOTT-110EB7__2020_EPI_ISL_448432_2020-04-29_	1	147	D147N	G704A
nsp1	hCoV-19__England__NOTT-1110A1__2020_EPI_ISL_453625_2020-05-09_	1	147	D147N	G704A
nsp1	hCoV-19__England__NOTT-1117CA__2020_EPI_ISL_461924_2020-05-21_	1	147	D147N	G704A
nsp1	hCoV-19__India__GBRC164__2020_EPI_ISL_461499_2020-05-27_	1	147	D147E	C706A
nsp1	hCoV-19__Belgium__20A49__2020_EPI_ISL_452151_2020-04-14_	1	149	L149F	C710T
nsp1	hCoV-19__Wuhan__HB-WH1-141__2020_EPI_ISL_454917_2020-03-03_	1	149	L149H	T711A
nsp1	hCoV-19__Guangdong__GZ-S6-P0050__2020_EPI_ISL_413873_2020-02-28_	1	149	L149P	T711C
nsp1	hCoV-19__Northern_Ireland__NIRE-FCBD9__2020_EPI_ISL_459330_2020-04-22	1	149	L149R	T711G
nsp1	hCoV-19__Northern_Ireland__NIRE-FCC30__2020_EPI_ISL_459406_2020-04-22	1	149	L149R	T711G
nsp1	hCoV-19__England__201121437__2020_EPI_ISL_464696_2020-03-08_	1	150	G150C	G713t
nsp1	hCoV-19__England__20129168902__2020_EPI_ISL_424131_2020-03-21_	1	150	G150C	G713t
nsp1	hCoV-19__England__20130051604__2020_EPI_ISL_423626_2020-03-22_	1	150	G150C	G713t
nsp1	hCoV-19__England__20138019504__2020_EPI_ISL_423294_2020-03-26_	1	150	G150C	G713t
nsp1	hCoV-19__England__20139064404__2020_EPI_ISL_423351_2020-03-28_	1	150	G150C	G713t
nsp1	hCoV-19__England__CAMB-764CD__2020_EPI_ISL_438429_2020-03-29_	1	150	G150C	G713T
nsp1	hCoV-19__England__CAMB-77286__2020_EPI_ISL_439385_2020-03-30_	1	150	G150C	G713T
nsp1	hCoV-19__England__LIVE-99DAB__2020_EPI_ISL_439819_2020-04-13_	1	150	G150C	G713T
nsp1	hCoV-19__England__LIVE-9F40A__2020_EPI_ISL_453455_2020-05-01_	1	150	G150C	G713T
nsp1	hCoV-19__Northern_Ireland__NIRE-101EAA__2020_EPI_ISL_453473_2020-03-24	1	150	G150C	G713T
nsp1	hCoV-19__Northern_Ireland__NIRE-FAB17__2020_EPI_ISL_459344_2020-04-15	1	150	G150C	G713T
nsp1	hCoV-19__Northern_Ireland__NIRE-FAB35__2020_EPI_ISL_459346_2020-04-15	1	150	G150C	G713T
nsp1	hCoV-19__Scotland__EDB1037__2020_EPI_ISL_433376_2020-04-06_	1	150	G150D	G714A
nsp1	hCoV-19__Scotland__EDB2358__2020_EPI_ISL_439188_2020-04-22_	1	150	G150D	G714A
nsp1	hCoV-19__USA__WA-S443__2020_EPI_ISL_434203_2020-03-28_	1	150	G150D	G714A
nsp1	hCoV-19__USA__NY-NYUMC359__2020_EPI_ISL_430386_2020-04-08_	1	152	D152G	A720G
nsp1	hCoV-19__Kenya__P2800__2020_EPI_ISL_457894_2020-04_	1	153	P153L	C723T
nsp1	hCoV-19__England__20189176101__2020_EPI_ISL_465573_2020-05-01_	1	154	Y154F	A726t
nsp1	hCoV-19__England__SHEF-CE332__2020_EPI_ISL_432565_2020-04-02_	1	158	Q158H	A739C
nsp1	hCoV-19__Australia__VIC834__2020_EPI_ISL_427099_2020-04-04_	1	159	E159K	G740A
nsp1	hCoV-19__England__20204113704__2020_EPI_ISL_465652_2020-05-13_	1	159	E159K	G740a
nsp1	hCoV-19__USA__WA-UW-6178__2020_EPI_ISL_430937_2020-04-01_	1	159	E159K	G740A
nsp1	hCoV-19__USA__OR-OHSU-0022__2020_EPI_ISL_437522_2020-04-07_	1	159	E159G	A741G
nsp1	hCoV-19__England__NOTT-10E265__2020_EPI_ISL_425518_2020-03-20_	1	162	N162Y	A749T
nsp1	hCoV-19__England__BRIS-128933__2020_EPI_ISL_458773_2020-04-13_	1	163	T163I	C753T
nsp1	hCoV-19__England__CAMB-81B51__2020_EPI_ISL_443107_2020-04-11_	1	164	K164I	A756T
nsp1	hCoV-19__Austria__CeMM0134__2020_EPI_ISL_437987_2020-03-13_	1	166	S166G	A761G
nsp1	hCoV-19__Canada__BC_17397__2020_EPI_ISL_415580_2020-02-28_	1	166	S166G	A761G
nsp1	hCoV-19__Denmark__ALAB-HH01__2020_EPI_ISL_429262_2020-03-10_	1	166	S166G	A761G
nsp1	hCoV-19__Denmark__ALAB-SSI471__2020_EPI_ISL_429551_2020-03-25_	1	166	S166G	A761G
nsp1	hCoV-19__Norway__2084__2020_EPI_ISL_420150_2020-03-09_	1	166	S166G	A761G
nsp1	hCoV-19__Portugal__PT0444__2020_EPI_ISL_454168_2020-03-26_	1	166	S166G	A761G
nsp1	hCoV-19__Scotland__CVR1432__2020_EPI_ISL_433584_2020-04-01_	1	166	S166G	A761G
nsp1	hCoV-19__Scotland__CVR29__2020_EPI_ISL_425758_2020-03-11_	1	166	S166G	A761G
nsp1	hCoV-19__Singapore__92__2020_EPI_ISL_435697_2020-03-18_	1	166	S166G	A761g
nsp1	hCoV-19__USA__FL-BPHL-0084__2020_EPI_ISL_445027_2020-04-30_	1	166	S166G	A761G
nsp1	hCoV-19__USA__WA-S983__2020_EPI_ISL_463473_2020-04-10_	1	166	S166G	A761G
nsp1	hCoV-19__USA__WA-UW-2131__2020_EPI_ISL_426092_2020-03-25_	1	166	S166G	A761G
nsp1	hCoV-19__USA__WA-UW-4591__2020_EPI_ISL_460627_2020-03-31_	1	166	S166G	A761G
nsp1	hCoV-19__USA__WA-UW-4760__2020_EPI_ISL_429621_2020-03-28_	1	166	S166G	A761G
nsp1	hCoV-19__India__ILSCV27419__2020_EPI_ISL_463092_2020-05-21_	1	167	S167I	G765T
nsp1	hCoV-19__Wuhan__HBCDC-HB-04__2019_EPI_ISL_412900_2019-12-30_	1	167	S167T	G765C
nsp1	hCoV-19__USA__WA-S41__2020_EPI_ISL_417094_2020-02-28_	1	168	G168V	G768T
nsp1	hCoV-19__India__GBRC101__2020_EPI_ISL_450790_2020-04-28_	1	169	V169A	T771C
nsp1	hCoV-19__India__GBRC102__2020_EPI_ISL_450791_2020-04-27_	1	169	V169A	T771C
nsp1	hCoV-19__India__GBRC119__2020_EPI_ISL_455016_2020-04-27_	1	169	V169A	T771C
nsp1	hCoV-19__India__GBRC80__2020_EPI_ISL_455015_2020-04-28_	1	169	V169A	T771C
nsp1	hCoV-19__Sweden__20-08124__2020_EPI_ISL_454440_2020-03-09_	1	172	E172K	G779A
nsp1	hCoV-19__Turkey__6224-Ankara1034__2020_EPI_ISL_417413_2020-03-17_	1	172	E172Q	G779C
nsp1	hCoV-19__USA__WI-UW-317__2020_EPI_ISL_436611_2020-04-19_	1	172	E172U	G779T
nsp1	hCoV-19__USA__WA-S1021__2020_EPI_ISL_463511_2020-04-30_	1	175	R175C	C788T
nsp1	hCoV-19__England__NOTT-1105D0__2020_EPI_ISL_441534_2020-04-26_	1	175	R175G	C788G
nsp1	hCoV-19__England__BRIS-128F22__2020_EPI_ISL_458723_2020-04-18_	1	175	R175H	G789A
nsp1	hCoV-19__England__BRIS-128F31__2020_EPI_ISL_458757_2020-04-18_	1	175	R175H	G789A
nsp1	hCoV-19__Scotland__CVR3273__2020_EPI_ISL_456773_2020-05-06_	1	176	E176G	A792G
nsp1	hCoV-19__Shandong__LY001-2__2020_EPI_ISL_414934_2020-01-21_	1	176	E176G	A792G
nsp1	hCoV-19__USA__WA-S14__2020_EPI_ISL_417067_2020-03-03_	1	179	G179R	G800A
nsp1	hCoV-19__Wuhan__HB-WH4-210__2020_EPI_ISL_454959_2020-03-19_	1	179	G179U	G800T
nsp1	hCoV-19__Iran__wuhan-12-1-1399-458__2020_EPI_ISL_456404_2020-03-31_	2	7; 83	G7S, H83A	GG284/285TC, CA512/513GC
nsp1	hCoV-19__USA__TX-HMH0127__2020_EPI_ISL_434827_2020-03-20_	2	13; 75	H13Y, D75E	C302T, T490A
nsp1	hCoV-19__USA__TX-HMH0129__2020_EPI_ISL_434829_2020-03-21_	2	13; 75	H13Y, D75E	C302T, T490A
nsp1	hCoV-19__USA__TX-HMH0150__2020_EPI_ISL_434849_2020-03-22_	2	13; 75	H13Y, D75E	C302T, T490A
nsp1	hCoV-19__USA__TX-HMH0375__2020_EPI_ISL_434964_2020-03-31_	2	13; 75	H13Y, D75E	C302T, T490A
nsp1	hCoV-19__USA__TX-HMH0427__2020_EPI_ISL_435010_2020-04-02_	2	13; 75	H13Y, D75E	C302T, T490A
nsp1	hCoV-19__USA__TX-HMH0428__2020_EPI_ISL_435011_2020-04-02_	2	13; 75	H13Y, D75E	C302T, T490A
nsp1	hCoV-19__USA__TX-HMH0138__2020_EPI_ISL_434838_2020-03-21_	2	37; 75	E37D, D75E	G376T, T490A
nsp1	hCoV-19__Australia__VIC831__2020_EPI_ISL_427098_2020-04-04_	2	48; 139	D48E, D139N	T409G, G680A
nsp1	hCoV-19__England__NOTT-111399__2020_EPI_ISL_453654_2020-05-13_	2	50; 56	T50I, V56I	C414T, G431A
nsp1	hCoV-19__USA__FL-BPHL-044__2020_EPI_ISL_436548_2020-04-17_	2	57; 75	E57K, D75E	G434A, T490A
nsp1	hCoV-19__Scotland__CVR1501__2020_EPI_ISL_448117_2020-04-03_	2	59; 75	G59D, D75E	G441A, T490A
nsp1	hCoV-19__Australia__NSW213__2020_EPI_ISL_427726_2020-03-19_	2	75; 83	D75E, H83Y	T490A, C512T
nsp1	hCoV-19__England__20129173804__2020_EPI_ISL_424146_2020-03-21_	2	117; 124	A117V, R124C	C615t, C635t
nsp1	hCoV-19__Australia__VIC909__2020_EPI_ISL_426880_2020-03-23_	2	124; 146	R124C, G146C	C635T, G701T
nsp1	hCoV-19__Luxembourg__LNS0756265__2020_EPI_ISL_429725_2020-03-30_	2	141; 143	K141E, F143S	A686G, T693C
nsp1	The other 46298 strains	0 (no mutation)	-	-	-
